# Supplementary material for: Selective sorting and secretion of hY4 RNA fragments into extracellular vesicles mediated by methylated YBX1 to promote lung cancer progression
Source: J Exp Clin Cancer Res. 2022 Apr 11;41:136. doi: 10.1186/s13046-022-02346-w (PMC8996536; doi:10.1186/s13046-022-02346-w)
Supplement: Supplementary file 11 — Additional file 11: Table S1. Clinical characteristics of plasma samples from NSCLC patients and healthy controls. [file 13046_2022_2346_MOESM11_ESM.xlsx]

## Sheet: statistical results
Table S1. Clinical characteristics of plasma samples from NSCLC patients and healthy controls corresponding to Figure 1A.
	CTRL	NSCLC
		primary	metastatic	all
Number	34	25	24	49
Age of diagnosis (year, Mean±SD)	42.5±12.2	61.72±7.37	63.00±7.30	62.35±7.06
histology
adenocarcinoma	/	10	15	25
squamous carcinoma	/	12	8	20
uncertain	/	3	1	4
stage
Ⅰ	/	2	0	2
Ⅱ	/	1	1	2
Ⅲ	/	3	7	10
Ⅳ	/	0	16	16
gender
male	11	20	20	40
female	23	5	4	9

## Sheet: patients
Table S1. Clinical characteristics of plasma samples from NSCLC patients and healthy controls.
Patient ID	Sex	Age	histology	stage	TNM	lymph node metastasis	distant metastasis	mutation status	relative hY4F level in plasma
G1_P1	female	48	adenocarcinoma	Ⅲ	T4NxMx	NO	NO	/	3.28376
G1_P2	female	58	adenocarcinoma	Ⅰb	T2N0M0	NO	NO	/	5.34969
G1_P3	male	64	adenocarcinoma	Ⅰa	T1N0M0	NO	NO	/	176.637
G1_P4	male	61	squamous carcinoma	Ⅲa	T4N0M0	NO	NO	/	25.9045
G1_P5	male	59	squamous carcinoma	/	/	NO	NO	/	44.4894
G1_P6	male	73	uncertain	/	/	NO	NO	/	17.8717
G1_P7	male	69	uncertain	/	/	NO	NO	/	31.055
G1_P8	male	55	uncertain	/	/	NO	NO	/	14.0938
G1_P9	male	56	adenocarcinoma	/	/	NO	NO	/	2.51379
G1_P10	female	68	adenocarcinoma	/	/	NO	NO	/	3.96393
G1_P11	male	54	adenocarcinoma	/	/	NO	NO	/	0.272485
G1_P12	male	61	adenocarcinoma	/	/	NO	NO	/	295.121
G1_P13	male	67	squamous carcinoma	Ⅱb	T3N0M0	NO	NO	/	169.771
G1_P14	male	69	squamous carcinoma	Ⅲa	T4N0Mx	NO	NO	/	44.4837
G1_P15	male	75	squamous carcinoma	/	/	NO	NO	/	3.68953
G1_P16	male	61	squamous carcinoma	/	/	NO	NO	/	2446.76
G1_P17	male	52	squamous carcinoma	/	/	NO	NO	/	499.368
G1_P18	male	67	adenocarcinoma	/	/	NO	NO	/	5.74668
G1_P19	female	68	adenocarcinoma	/	/	NO	NO	/	7.83853
G1_P20	female	45	adenocarcinoma	/	/	NO	NO	/	14.0539
G1_P21	male	64	squamous carcinoma	/	/	NO	NO	/	25.702
G1_P22	male	61	squamous carcinoma	/	/	NO	NO	/	43.607
G1_P23	male	59	squamous carcinoma	/	/	NO	NO	/	3107.23
G1_P24	male	66	squamous carcinoma	/	/	NO	NO	/	55.0673
G1_P25	male	63	squamous carcinoma	/	/	NO	NO	/	33.5848
G1_P26	female	53	squamous carcinoma	Ⅲb	T4N2M0	YES	NO	/	17.2754
G1_P27	female	65	adenocarcinoma	Ⅱb	/	YES	NO	/	1.67137
G1_P28	male	63	adenocarcinoma	Ⅲb	T2N3Mx	YES	NO	/	2.5537
G1_P29	male	63	squamous carcinoma	Ⅲb	T2N3Mx	YES	NO	/	135.366
G1_P30	male	73	squamous carcinoma	Ⅲb	T3N2Mx	YES	NO	/	187.085
G1_P31	male	56	squamous carcinoma	Ⅲb	T2N3M0	YES	NO	/	76.5086
G1_P32	male	66	adenocarcinoma	Ⅲc	T2N3M1	YES	YES, left axilla	/	58.642
G1_P33	male	59	squamous carcinoma	Ⅲa	T2N2M0	YES	NO	/	55.803
G1_P34	male	72	squamous carcinoma	Ⅳ	T4N2M1	YES	YES, brain and adrenal gland	EGFR E19 p.E746_a750del, KRAS Exon2 mutation	30.6125
G1_P35	male	57	adenocarcinoma	Ⅳ	T4N2M1	YES	YES, bone and lymph node	/	4.54176
G1_P36	male	64	adenocarcinoma	Ⅳ	T4N2M1	YES	YES	/	10.8681
G1_P37	male	67	adenocarcinoma	Ⅳ	T4NxM1	/	YES	/	3.05425
G1_P38	male	58	adenocarcinoma	Ⅳ	T3N3M1	YES	YES, bone	/	53.6333
G1_P39	male	47	adenocarcinoma	Ⅳ	T3N2M1	YES	YES	/	114.836
G1_P40	male	65	adenocarcinoma	Ⅳ	T3N3M1	YES	YES	/	158.371
G1_P41	male	65	adenocarcinoma	Ⅳ	T2N1M1	YES	YES	/	8.82962
G1_P42	male	49	adenocarcinoma	Ⅳ	T4N3M1	YES	YES	/	151.217
G1_P43	male	71	uncertain	Ⅳ	/	/	YES, bone and adrenal gland	Not detected mutation	16.7792
G1_P44	male	65	squamous carcinoma	Ⅳ	T2N2M1	YES	YES	/	9.2863
G1_P45	male	60	adenocarcinoma	Ⅳ	T4N2M1	YES	YES	/	176.795
G1_P46	male	61	adenocarcinoma	Ⅳ	T1N2M1	YES	YES	/	44.7477
G1_P47	female	65	adenocarcinoma	Ⅳ	T4N2M1	YES	YES	/	1457.04
G1_P48	male	73	squamous carcinoma	Ⅳ	T2N2M1	YES	YES, bone	/	25.8937
G1_P49	female	75	adenocarcinoma	Ⅳ	T2NxM1a	/	YES	/	24.0549

## Sheet: healthy controls
Table S1. Clinical characteristics of plasma samples from NSCLC patients and healthy controls corresponding to Figure 1A.
healthy control ID	SEX	AGE	relative hY4F level in plasma
C1	male	30	4.5253
C2	male	32	27.4958
C3	male	57	1.44578
C4	female	47	0
C5	female	59	0
C6	male	57	0
C7	male	57	0.892519
C8	female	54	0.721009
C9	male	52	1.76097
C10	female	53	0
C11	female	53	0
C12	female	54	0
C13	female	54	0
C14	female	51	0.0107489
C15	male	52	1.39369
C16	female	52	0
C17	male	52	0
C18	female	52	0
C19	female	55	1.00804
C20	female	24	0.461965
C21	female	31	0
C22	male	31	0
C23	female	28	0.460393
C24	female	23	0
C25	female	29	0.72907
C26	female	36	0.414102
C27	female	31	0
C28	female	26	0.341683
C29	female	28	0
C30	male	35	0
C31	male	35	0
C32	female	52	0
C33	female	35	0
C34	female	31	0.097649
