# Supplementary material for: Selective sorting and secretion of hY4 RNA fragments into extracellular vesicles mediated by methylated YBX1 to promote lung cancer progression
Source: J Exp Clin Cancer Res. 2022 Apr 11;41:136. doi: 10.1186/s13046-022-02346-w (PMC8996536; doi:10.1186/s13046-022-02346-w)
Supplement: Supplementary file 12 — Additional file 12: Table S2. Differential expressed genes responded to hY4F overexpression in A549 cells identified by mRNA sequencing. [file 13046_2022_2346_MOESM12_ESM.xls]

Table S2. Differential expressed genes responded to hY4F overexpression in A549 cells identified by mRNA sequencing.
Geneid	hY4F_mimic_rep1	hY4F_mimic_rep2	hY4F_mimic_rep3	NC_mimic_rep1	NC_mimic_rep2	NC_mimic_rep3	logFC	logCPM	F	PValue	FDR	uniprotAc	Refseq	pfam	interpro	eggNOG	GO(GO_term,class,description)	KEGG(KO,pathway,description)
VWA1	2.433539757	2.722811573	3.068892042	1.99457327	2.013057351	1.114100634	0.824899997	3.525875722	6.692786743	0.037844309	0.742896758	K7DPX8,von Willebrand factor A domain containing 1	XP_016807627.1,von Willebrand factor A domain-containing protein 1 isoform X1	PF00041,ibronectin type III domain;PF00092,von Willebrand factor type A domain	IPR003961,Fibronectin type III;IPR002035,von Willebrand factor, type A;IPR013783,Immunoglobulin-like fold;IPR036465,von Willebrand factor A-like domain superfamily;IPR036116,Fibronectin type III superfamily	ENOG410XNMM,-;KOG3544,Collagens (type IV and type XIII), and related proteins	GO:0005614,cellular_component,interstitial matrix;GO:0005604,cellular_component,basement membrane;GO:0005578,,;GO:0031012,cellular_component,extracellular matrix;GO:0030198,biological_process,extracellular matrix organization;GO:0048266,biological_process,behavioral response to pain;GO:0042802,molecular_function,identical protein binding;GO:0005576,cellular_component,extracellular region	-
FAAP20	0.79126539	0.999826098	1.354002371	0.670834364	0.725326993	0.560537615	0.840507501	3.263939062	6.115687519	0.044507099	0.742896758	K6ZMW6,Chromosome 1 open reading frame 86	XP_016807968.1,Fanconi anemia core complex-associated protein 20 isoform X3	PF15750,Ubiquitin-binding zinc-finger;PF15751,AAP20 FANCA interaction domain	IPR031491,FAAP20, FANCA interaction domain;IPR031490,FAAP20 ubiquitin-binding zinc-finger	ENOG410Y5B2,-;ENOG410J1M8,-	GO:0043130,molecular_function,ubiquitin binding	-
DHRS3	22.9061821	25.4049285	22.63779577	15.76167284	18.74330998	11.1221571	0.755274191	5.895981298	8.432223752	0.023537312	0.742896758	G3RG93,Dehydrogenase/reductase 3	XP_018866893.1,-	PF02719,Polysaccharide biosynthesis protein;PF08659,KR domain;PF13561,noyl-(Acyl carrier protein) reductase;PF00106,short chain dehydrogenase	IPR036291,NAD(P)-binding domain superfamily;IPR002347,Short-chain dehydrogenase/reductase SDR;IPR032969,Short-chain dehydrogenase/reductase 3	-	GO:0004745,molecular_function,retinol dehydrogenase activity;GO:0001523,biological_process,retinoid metabolic process;GO:0003151,biological_process,outflow tract morphogenesis;GO:0060021,biological_process,roof of mouth development;GO:0030278,biological_process,regulation of ossification;GO:0060411,biological_process,cardiac septum morphogenesis;GO:0048387,biological_process,negative regulation o…	-
RSC1A1	1.359871896	1.219229785	0.478326533	2.063540438	1.659077206	2.163555601	-0.900278475	1.460394818	6.317969187	0.042007318	0.742896758	H2RBH2,Regulator of solute carriers 1	-	-	-	-	-	-
SYTL1	0.468227143	0.412986698	0.198517504	0.224810517	0.214218242	0.146103835	0.949842711	0.663029386	7.313180247	0.031247174	0.742896758	A8KAH3,cDNA FLJ75170, highly similar to Homo sapiens synaptotagmin-like 1, mRNA	-	PF00168,C2 domain	IPR000008,C2 domain;IPR028378,Synaptotagmin-like protein 1;IPR013083,Zinc finger, RING/FYVE/PHD-type;IPR010911,Rab-binding domain;IPR035892,C2 domain superfamily	ENOG41107B6,-;ENOG410IT3I,-	GO:0017137,molecular_function,Rab GTPase binding;GO:0006886,biological_process,intracellular protein transport;GO:0005622,cellular_component,intracellular;GO:0006887,biological_process,exocytosis	-
TMEM54	2.88304998	2.932659467	3.372590258	2.046042394	2.472224079	1.66329014	0.704662403	1.90198819	6.204334138	0.042451775	0.742896758	G3QL58,Transmembrane protein 54	XP_004025444.1,transmembrane protein 54 isoform X2	PF12304,Beta-casein like protein	IPR020977,Beta-casein-like	-	GO:0016021,cellular_component,integral component of membrane;GO:0016020,cellular_component,membrane	-
PHC2	3.928399438	4.956211876	4.870323975	3.23508261	3.819569509	2.52897796	0.6512015	4.322570734	5.864503473	0.047152087	0.742896758	H2PYL7,Uncharacterized protein	XP_009451544.1,polyhomeotic-like protein 2 isoform X2;XP_009451553.1,-	PF00536,SAM domain (Sterile alpha motif);PF16616,Unstructured region on Polyhomeotic-like protein 1 and 2	IPR038603,FCS-type zinc finger superfamily;IPR012313,Zinc finger, FCS-type;IPR013761,Sterile alpha motif/pointed domain superfamily;IPR001660,Sterile alpha motif domain	ENOG410IDZN,-;ENOG4111F0Y,-	GO:0007283,biological_process,spermatogenesis;GO:0000792,cellular_component,heterochromatin;GO:0031519,cellular_component,PcG protein complex;GO:0035102,cellular_component,PRC1 complex;GO:0042802,molecular_function,identical protein binding;GO:0005634,cellular_component,nucleus;GO:0008270,molecular_function,zinc ion binding;GO:0005654,cellular_component,nucleoplasm	-
CLSPN	6.678476395	5.540478719	3.51001155	11.78771495	7.337325922	32.86477344	-1.685293588	5.922644664	8.050715452	0.026627158	0.742896758	Q1RMC5,Claspin homolog	-	-	IPR024146,Claspin	KOG4156,Claspin, protein mediating phosphorylation and activation of Chk1 protein kinase in the DNA replication checkpoint response;ENOG410Y041,-	-	-
EVA1B	2.775890444	3.110999204	3.09194063	2.246001248	2.116659193	1.309961165	0.790901635	1.605950059	6.999925626	0.034052292	0.742896758	F7CFD0,Eva-1 homolog B	XP_001499105.2,protein eva-1 homolog B	PF14851,AM176 family	-	ENOG4111P45,-;ENOG410IYHF,-	GO:0016021,cellular_component,integral component of membrane;GO:0016020,cellular_component,membrane	-
C1orf50	2.30070311	2.145267651	2.055515566	1.472852835	1.422169992	1.220966432	0.769234259	1.469542679	10.25824232	0.01555029	0.742896758	H2PYT8,Chromosome 1 open reading frame 50	-	PF10504,Protein of unknown function (DUF2452)	IPR019534,Protein of unknown function DUF2452	ENOG410IE7Q,-;ENOG4111ERT,-	GO:0042802,molecular_function,identical protein binding	-
RP5-994D16.12	2.545724578	2.252795903	2.229470037	1.507758427	1.521231029	1.39538074	0.775388484	1.405916867	10.28816914	0.015451415	0.742896758	B4DSR2,cDNA FLJ52234	-	-	-	ENOG410IE7Q,-;ENOG4111ERT,-	-	-
PDZK1IP1	3.116924736	3.048614014	7.177725383	2.161659059	2.317285513	1.906913566	1.255417398	2.333819994	6.688110224	0.037892816	0.742896758	A0A096N1Z7,Uncharacterized protein	-	PF15807,Membrane-associated protein 117 kDa, PDZK1-interacting protein 1	-	-	-	-
COA7	4.831436022	4.138967773	3.619662828	6.64521023	5.648298141	8.869050396	-0.662456993	4.544420598	6.272944299	0.041770692	0.742896758	H2PZ14,Sel1 repeat containing 1	NP_001229523.1,-	PF08238,Sel1 repeat	IPR006597,Sel1-like repeat;IPR011990,Tetratricopeptide-like helical domain superfamily	KOG4014,Uncharacterized conserved protein (contains TPR repeat);COG0790,FOG: TPR repeat, SEL1 subfamily	GO:0005739,cellular_component,mitochondrion;GO:0005634,cellular_component,nucleus	-
LRP8	4.904204287	4.785594143	3.292353517	7.275596271	6.258118579	9.12855722	-0.728532278	5.914698197	8.200315747	0.024907549	0.742896758	H2PZ23,Uncharacterized protein	XP_009456320.1,low-density lipoprotein receptor-related protein 8 isoform X3	PF14670,Coagulation Factor Xa inhibitory site;PF00057,Low-density lipoprotein receptor domain class A;PF00058,Low-density lipoprotein receptor repeat class B	IPR023415,Low-density lipoprotein (LDL) receptor class A, conserved site;IPR018097,EGF-like calcium-binding, conserved site;IPR000033,LDLR class B repeat;IPR002172,Low-density lipoprotein (LDL) receptor class A repeat;IPR011042,Six-bladed beta-propeller, TolB-like;IPR001881,EGF-like calcium-binding domain;IPR000152,EGF-type aspartate/asparagine hydroxylation site;IPR000742,EGF-like domain;IPR0130…	ENOG410IPT5,-;ENOG410YQ6J,-	GO:0006898,biological_process,receptor-mediated endocytosis;GO:0005901,cellular_component,caveola;GO:0005509,molecular_function,calcium ion binding;GO:0016020,cellular_component,membrane;GO:0030229,molecular_function,very-low-density lipoprotein particle receptor activity;GO:0043235,cellular_component,receptor complex;GO:0006897,biological_process,endocytosis;GO:0016021,cellular_component,integra…	-
JUN	11.5139662	12.84186491	14.98209233	47.99141458	65.53808007	11.55522665	-1.510249999	6.563336985	6.39143848	0.041145361	0.742896758	K6ZFP8,Jun proto-oncogene	XP_513442.2,-	PF00170,bZIP transcription factor;PF03957,Jun-like transcription factor	IPR002112,Transcription factor Jun;IPR004827,Basic-leucine zipper domain;IPR015558,Transcription Factor c-Jun/v-Jun;IPR005643,Jun-like transcription factor;IPR008917,Transcription factor, Skn-1-like, DNA-binding domain superfamily	-	GO:0006355,biological_process,regulation of transcription, DNA-templated;GO:0003700,molecular_function,DNA binding transcription factor activity;GO:0003677,molecular_function,DNA binding;GO:0006351,biological_process,transcription, DNA-templated	K04448,ko05200,Pathways in cancer;K04448,ko05142,Chagas disease (American trypanosomiasis);K04448,ko04013,MAPK signaling pathway - fly;K04448,ko01522,Endocrine resistance;K04448,ko05321,Inflammatory bowel disease (IBD);K04448,ko04915,Estrogen signaling pathway;K04448,ko05166,HTLV-I infection;K04448,ko05120,Epithelial cell signaling in Helicobacter pylori infection;K04448,ko05168,Herpes simplex in…
FGGY	0.176416216	0.170674325	0.161878209	0.142399164	0.095918666	0.072599868	0.828426534	0.789042699	6.199785993	0.042480013	0.742896758	H2PZ49,FGGY carbohydrate kinase domain containing	-	PF02782,Y family of carbohydrate kinases, C-terminal domain;PF00370,Y family of carbohydrate kinases, N-terminal domain	IPR018484,Carbohydrate kinase, FGGY, N-terminal;IPR006003,FGGY carbohydrate kinase, pentulose kinase;IPR000577,Carbohydrate kinase, FGGY;IPR018485,Carbohydrate kinase, FGGY, C-terminal	ENOG410IR1J,-;COG1069,Ribulose kinase	GO:0005975,biological_process,carbohydrate metabolic process;GO:0019150,molecular_function,D-ribulokinase activity;GO:0016773,molecular_function,phosphotransferase activity, alcohol group as acceptor;GO:0005623,cellular_component,cell;GO:0019321,biological_process,pentose metabolic process;GO:0070050,biological_process,neuron cellular homeostasis;GO:0046835,biological_process,carbohydrate phospho…	-
DNAJC6	0.459906824	0.49907866	0.396748266	0.73497771	0.651200925	0.808204973	-0.600605157	2.047701076	6.63846296	0.03749441	0.742896758	G7NW24,Uncharacterized protein	-	PF10409,C2 domain of PTEN tumour-suppressor protein;PF00226,naJ domain	IPR014020,Tensin phosphatase, C2 domain;IPR036869,Chaperone J-domain superfamily;IPR029023,Tensin-type phosphatase domain;IPR029021,Protein-tyrosine phosphatase-like;IPR001623,DnaJ domain	-	-	-
LRRIQ3	0.245198198	0.177261527	0.154682031	0.385599677	0.409702477	0.313065613	-0.846178898	1.303739613	10.41472725	0.015042211	0.742896758	H2R8Z4,Leucine rich repeats and IQ motif containing 3	XP_513491.2,leucine-rich repeat and IQ domain-containing protein 3	PF12799,Leucine Rich repeats (2 copies)	IPR001611,Leucine-rich repeat;IPR025875,Leucine rich repeat 4;IPR032675,Leucine-rich repeat domain superfamily;IPR000048,IQ motif, EF-hand binding site	KOG0531,Protein phosphatase 1, regulatory subunit, and related proteins;COG4886,Leucine-rich repeat (LRR) protein	-	-
NEXN	2.647039491	2.506672074	1.260567254	3.537370177	3.653198746	4.265789904	-0.780323185	3.702568267	8.349238855	0.02418146	0.742896758	K7DM11,Nexilin	-	PF07679,Immunoglobulin I-set domain	-	-	-	-
SSX2IP	2.934609534	2.809505519	1.830641298	3.951075913	3.652824923	5.886591549	-0.765414437	4.90923244	7.329870242	0.031605321	0.742896758	H2PZB0,SSX family member 2 interacting protein	XP_016785124.1,afadin- and alpha-actinin-binding protein isoform X2	PF11559,Afadin- and alpha -actinin-Binding	IPR021622,Afadin/alpha-actinin-binding	ENOG410XWZ9,-;ENOG410IED3,-	-	-
CCDC18	5.201013098	4.697900169	2.562651598	7.492171146	6.173457798	9.321607376	-0.827691767	5.035285884	8.167439167	0.025675833	0.742896758	J3KP97,Coiled-coil domain-containing protein 18	-	-	IPR029613,Coiled-coil domain-containing protein 18/Cytoskeletal protein Sojo	ENOG4111YKF,-;ENOG410IJJN,-	-	-
DNTTIP2	16.8648953	15.90009254	12.25629837	21.88713246	22.19678636	29.54330903	-0.626493577	7.204514941	6.121312541	0.043462055	0.742896758	H2PZF3,Deoxynucleotidyltransferase, terminal, interacting protein 2	-	PF08698,cf2 pre-rRNA processing	IPR014810,Fcf2 pre-rRNA processing	ENOG410Z9Q4,-;KOG3100,Uncharacterized conserved protein	GO:0005730,cellular_component,nucleolus;GO:0005634,cellular_component,nucleus;GO:0016740,molecular_function,transferase activity	-
SASS6	0.893343169	0.8622677	0.434130703	1.271716215	0.982344682	2.316441398	-1.017569347	2.160157178	6.055098963	0.045293955	0.742896758	H2PZH1,Spindle assembly 6 homolog	-	PF16531,Centriolar protein SAS N-terminal	IPR032396,Spindle assembly abnormal protein 6, N-terminal;IPR038558,SAS-6, N-terminal domain superfamily	ENOG410XQWJ,-;ENOG410IF03,-	GO:0098536,cellular_component,deuterosome;GO:0007099,biological_process,centriole replication;GO:0005814,cellular_component,centriole;GO:0005815,cellular_component,microtubule organizing center;GO:0005813,cellular_component,centrosome;GO:0005829,cellular_component,cytosol;GO:0051298,biological_process,centrosome duplication	-
TTF2	1.320736009	1.298518751	0.721036962	1.77907776	1.47985037	3.13635403	-0.885567695	4.0337374	5.823336917	0.048479293	0.742896758	A0A024R0F1,Transcription termination factor, RNA polymerase II, isoform CRA_a	NP_003585.3,transcription termination factor 2;XP_016858044.1,-	PF00271,Helicase conserved C-terminal domain;PF00176,SNF2 family N-terminal domain;PF06839,RF zinc finger	IPR014001,Helicase superfamily 1/2, ATP-binding domain;IPR027417,P-loop containing nucleoside triphosphate hydrolase;IPR002464,DNA/RNA helicase, ATP-dependent, DEAH-box type, conserved site;IPR010666,Zinc finger, GRF-type;IPR038718,SNF2-like, N-terminal domain superfamily;IPR000330,SNF2-related, N-terminal domain;IPR001650,Helicase, C-terminal	ENOG410INU3,-;ENOG410XPDU,-	GO:0005829,cellular_component,cytosol;GO:0005524,molecular_function,ATP binding;GO:0008270,molecular_function,zinc ion binding	K15173,ko04918,Thyroid hormone synthesis
SPAG17	0.173519388	0.210352878	0.167629614	0.34732929	0.304129417	0.365368356	-0.783129598	1.336150349	9.259373928	0.019382134	0.742896758	H2PZS5,Uncharacterized protein	XP_513687.2,sperm-associated antigen 17 isoform X2	PF14874,lagellar-associated PapD-like	IPR026173,Sperm-associated antigen 17	ENOG410ZGKQ,-;ENOG410IGU0,-	GO:0003351,biological_process,epithelial cilium movement;GO:1904158,biological_process,axonemal central apparatus assembly;GO:1990716,cellular_component,axonemal central apparatus	-
PEX11B	2.400492039	2.42241866	2.894942523	1.756268825	1.905952949	1.676864325	0.662127626	2.043236396	5.99287526	0.045134679	0.742896758	H2RI44,Peroxisomal biogenesis factor 11 beta	XP_001162089.1,-;XP_009426190.1,-	PF05648,Peroxisomal biogenesis factor 11 (PEX11)	IPR008733,Peroxisomal biogenesis factor 11	ENOG4111NS6,-;KOG4186,Peroxisomal biogenesis protein (peroxin)	GO:0044375,biological_process,regulation of peroxisome size;GO:0016559,biological_process,peroxisome fission;GO:0007031,biological_process,peroxisome organization;GO:0032991,cellular_component,protein-containing complex;GO:0042803,molecular_function,protein homodimerization activity;GO:0005779,cellular_component,integral component of peroxisomal membrane;GO:0005778,cellular_component,peroxisomal …	K13352,ko04146,Peroxisome
TCHH	0.387127696	0.254605032	0.288773831	0.615300853	0.622954436	0.991375614	-1.168510873	1.889418416	12.36509925	0.010658914	0.742896758	G3RXF1,Trichohyalin	-	PF01023,S-100/ICaBP type calcium binding domain	IPR018247,EF-Hand 1, calcium-binding site;IPR034325,S-100;IPR013787,S100/CaBP-9k-type, calcium binding, subdomain;IPR002048,EF-hand domain;IPR001751,S100/Calbindin-D9k, conserved site;IPR011992,EF-hand domain pair	-	GO:0046914,molecular_function,transition metal ion binding;GO:0046872,molecular_function,metal ion binding;GO:0005509,molecular_function,calcium ion binding	-
CENPL	1.168648559	1.203440744	1.08280512	2.141017689	1.443167586	2.527260039	-0.726093253	2.972924053	6.229054939	0.042718883	0.742896758	H2QXJ0,Uncharacterized protein	-	PF13092,Kinetochore complex Sim4 subunit Fta1	IPR025204,Centromere subunit L	ENOG410XZDF,-;ENOG410IIZ1,-	-	-
QSOX1	4.726057496	5.328727337	3.632502418	3.57282366	3.627779926	2.027464221	0.66802619	5.151542769	6.173675179	0.043036869	0.742896758	H2Q0P8,Sulfhydryl oxidase	XP_009437523.1,sulfhydryl oxidase 1 isoform X1	PF00085,Thioredoxin;PF04777,rv1 / Alr family	IPR017905,ERV/ALR sulfhydryl oxidase domain;IPR013766,Thioredoxin domain;IPR036249,Thioredoxin-like superfamily;IPR036774,ERV/ALR sulfhydryl oxidase domain superfamily	ENOG410XVJT,-;KOG1731,FAD-dependent sulfhydryl oxidase/quiescin and related proteins	GO:0005794,cellular_component,Golgi apparatus;GO:0003756,molecular_function,protein disulfide isomerase activity;GO:0070062,cellular_component,extracellular exosome;GO:0045171,cellular_component,intercellular bridge;GO:0045454,biological_process,cell redox homeostasis;GO:0043231,cellular_component,intracellular membrane-bounded organelle;GO:0016491,molecular_function,oxidoreductase activity;GO:00…	-
ASPM	9.87092361	9.15359678	5.634833499	13.46348179	10.80073721	22.02418617	-0.850928657	6.999649298	5.792792111	0.048920965	0.742896758	K7CY36,Asp	-	PF15780,Abnormal spindle-like microcephaly-assoc'd, ASPM-SPD-2-Hydin;PF00307,Calponin homology (CH) domain;PF00612,IQ calmodulin-binding motif	IPR001715,Calponin homology domain;IPR036872,CH domain superfamily;IPR027417,P-loop containing nucleoside triphosphate hydrolase;IPR031549,Abnormal spindle-like microcephaly-associated protein, ASH domain;IPR013783,Immunoglobulin-like fold;IPR000048,IQ motif, EF-hand binding site;IPR016024,Armadillo-type fold;IPR029955,Abnormal spindle-like microcephaly-associated protein	KOG0165,Microtubule-associated protein Asp;ENOG410XSAR,-	GO:0007051,biological_process,spindle organization	-
KIF14	3.682760582	3.448302972	1.049399905	5.976175771	5.385408233	10.75658671	-1.41850544	5.17060135	8.642073805	0.023108753	0.742896758	G3RD87,Kinesin family member 14	XP_018884025.1,kinesin-like protein KIF14	PF16183,Kinesin-associated;PF00225,Kinesin motor domain;PF00498,HA domain	IPR019821,Kinesin motor domain, conserved site;IPR027417,P-loop containing nucleoside triphosphate hydrolase;IPR032405,Kinesin-associated;IPR000253,Forkhead-associated (FHA) domain;IPR008984,SMAD/FHA domain superfamily;IPR001752,Kinesin motor domain;IPR036961,Kinesin motor domain superfamily;IPR027640,Kinesin-like protein	-	GO:0003774,molecular_function,motor activity;GO:0005524,molecular_function,ATP binding;GO:0008017,molecular_function,microtubule binding;GO:0007018,biological_process,microtubule-based movement;GO:0000166,molecular_function,nucleotide binding;GO:0003777,molecular_function,microtubule motor activity	-
LGR6	1.400769927	1.34516019	1.488886573	0.730433881	0.814092979	0.806013417	0.967952085	2.372535521	15.02993767	0.00639567	0.742896758	H2Q0W9,Leucine rich repeat containing G protein-coupled receptor 6	XP_016791279.1,leucine-rich repeat-containing G-protein coupled receptor 6 isoform X1	PF13855,Leucine rich repeat	IPR001611,Leucine-rich repeat;IPR032675,Leucine-rich repeat domain superfamily;IPR002131,Glycoprotein hormone receptor family;IPR000372,Leucine-rich repeat N-terminal domain;IPR003591,Leucine-rich repeat, typical subtype;IPR000276,G protein-coupled receptor, rhodopsin-like	KOG0619,FOG: Leucine rich repeat;KOG2087,Glycoprotein hormone receptor;COG4886,Leucine-rich repeat (LRR) protein	GO:1990523,biological_process,bone regeneration;GO:0042246,biological_process,tissue regeneration;GO:0007186,biological_process,G-protein coupled receptor signaling pathway;GO:0016500,molecular_function,protein-hormone receptor activity;GO:0030177,biological_process,positive regulation of Wnt signaling pathway;GO:0016020,cellular_component,membrane;GO:0004930,molecular_function,G-protein coupled …	-
G0S2	6.981774938	6.064151504	12.2600172	4.555843356	5.196270679	3.611317882	1.09778323	2.552925423	6.920518407	0.035577957	0.742896758	H2Q121,G0/G1 switch protein 2	XP_016793527.1,-;XP_514164.1,-	PF15103,0/G1 switch protein 2	IPR016821,G0/G1 switch protein 2	ENOG410J22N,-;ENOG410YZQR,-	GO:0006915,biological_process,apoptotic process;GO:0016021,cellular_component,integral component of membrane;GO:2001238,biological_process,positive regulation of extrinsic apoptotic signaling pathway;GO:0005739,cellular_component,mitochondrion;GO:0016020,cellular_component,membrane;GO:0097191,biological_process,extrinsic apoptotic signaling pathway	-
ATF3	0.652951692	0.768630551	1.042668964	3.787924725	4.709205779	0.740452306	-1.732173694	2.946657018	6.890553839	0.035865753	0.742896758	G1QRJ9,Activating transcription factor 3	XP_012362230.1,-;XP_003273105.1,-;XP_003273102.1,-	PF00170,bZIP transcription factor	IPR000837,AP-1 transcription factor;IPR029812,cAMP-dependent transcription factor ATF-3;IPR004827,Basic-leucine zipper domain	KOG1414,Transcriptional activator FOSB/c-Fos and related bZIP transcription factors;ENOG4111CH5,-	GO:0001078,molecular_function,transcriptional repressor activity, RNA polymerase II proximal promoter sequence-specific DNA binding;GO:0006094,biological_process,gluconeogenesis;GO:0000122,biological_process,negative regulation of transcription by RNA polymerase II;GO:0006355,biological_process,regulation of transcription, DNA-templated;GO:0044212,molecular_function,transcription regulatory regio…	K09032,ko05166,HTLV-I infection
PTPN14	0.85008911	0.720678526	0.282377401	1.109128231	1.020426245	1.268684398	-0.836715073	4.008072698	5.740788505	0.049685254	0.742896758	A8K6H6,Tyrosine-protein phosphatase non-receptor type	NP_005392.2,tyrosine-protein phosphatase non-receptor type 14	PF00102,Protein-tyrosine phosphatase;PF09379,RM N-terminal domain;PF00373,RM central domain;PF09380,RM C-terminal PH-like domain	IPR019747,FERM conserved site;IPR029021,Protein-tyrosine phosphatase-like;IPR014392,Protein-tyrosine phosphatase, non-receptor type-14, -21;IPR035963,FERM superfamily, second domain;IPR018979,FERM, N-terminal;IPR000387,Tyrosine specific protein phosphatases domain;IPR000299,FERM domain;IPR019748,FERM central domain;IPR000242,PTP type protein phosphatase;IPR011993,PH-like domain superfamily;IPR003…	KOG0792,Protein tyrosine phosphatase PTPMEG, contains FERM domain;COG5599,Protein tyrosine phosphatase	GO:0016787,molecular_function,hydrolase activity;GO:0004721,molecular_function,phosphoprotein phosphatase activity;GO:0004725,molecular_function,protein tyrosine phosphatase activity;GO:0035335,biological_process,peptidyl-tyrosine dephosphorylation;GO:0005737,cellular_component,cytoplasm;GO:0006470,biological_process,protein dephosphorylation;GO:0016311,biological_process,dephosphorylation;GO:000…	-
CENPF	32.29883817	29.62215428	9.577476121	48.39271798	37.77546598	83.32525141	-1.227992314	8.845798366	6.243883424	0.042900812	0.742896758	K7CVC0,Centromere protein F, 350/400kDa	-	PF10481,Cenp-F N-terminal domain;PF10490,Rb-binding domain of kinetochore protein Cenp-F/LEK1;PF10473,Leucine-rich repeats of kinetochore protein Cenp-F/LEK1	IPR018463,Centromere protein Cenp-F, N-terminal;IPR019513,Centromere protein Cenp-F, leucine-rich repeat-containing domain;IPR018302,Kinetochore protein Cenp-F/LEK1, Rb protein-binding domain	ENOG410XS5F,-;ENOG410IGJF,-	GO:0042803,molecular_function,protein homodimerization activity;GO:0008134,molecular_function,transcription factor binding;GO:0070840,molecular_function,dynein complex binding	-
HIST3H2A	18.3886588	16.63353895	34.32220016	13.95937553	14.70183388	9.69795719	1.03794843	4.071589457	5.800620317	0.048807265	0.742896758	A0A091CRS7,Histone H2A type 3	-	PF00125,Core histone H2A/H2B/H3/H4;PF16211,C-terminus of histone H2A	IPR032454,Histone H2A, C-terminal domain;IPR007125,Histone H2A/H2B/H3;IPR002119,Histone H2A;IPR032458,Histone H2A conserved site;IPR009072,Histone-fold;IPR000164,Histone H3/CENP-A	-	GO:0005694,cellular_component,chromosome;GO:0000786,cellular_component,nucleosome;GO:0003677,molecular_function,DNA binding;GO:0005634,cellular_component,nucleus;GO:0046982,molecular_function,protein heterodimerization activity	-
SPRTN	2.142347006	2.153385833	1.338885047	3.18324413	2.743919681	3.303803682	-0.638425265	3.856195477	8.038065954	0.025928639	0.742896758	A0A024R3U2,Chromosome 1 open reading frame 124, isoform CRA_a	NP_114407.3,sprT-like domain-containing protein Spartan isoform a	PF10263,SprT-like family	IPR006642,Zinc finger, Rad18-type putative;IPR006640,SprT-like	ENOG410XPXU,-;KOG3931,Uncharacterized conserved protein	GO:0006281,biological_process,DNA repair;GO:0003677,molecular_function,DNA binding;GO:0005654,cellular_component,nucleoplasm	-
CHML	4.135027082	3.776167512	1.909996996	7.412776101	6.494713735	6.99600654	-1.031243253	5.264021953	15.12500748	0.006340625	0.742896758	K7C4W2,Choroideremia-like	-	PF00996,P dissociation inhibitor	IPR036188,FAD/NAD(P)-binding domain superfamily;IPR018203,GDP dissociation inhibitor;IPR001738,Rab protein geranylgeranyltransferase component A	-	GO:0005092,molecular_function,GDP-dissociation inhibitor activity;GO:0005968,cellular_component,Rab-protein geranylgeranyltransferase complex;GO:0007264,biological_process,small GTPase mediated signal transduction;GO:0050790,biological_process,regulation of catalytic activity;GO:0018344,biological_process,protein geranylgeranylation;GO:0006886,biological_process,intracellular protein transport	-
MCM10	2.448301328	1.909017054	2.827423746	4.745866336	3.065318022	14.88383929	-1.555968969	4.774007616	5.759963556	0.049401614	0.742896758	H2R2Z4,Uncharacterized protein	-	PF09332,Mcm10 replication factor;PF09329,Primase zinc finger	IPR015408,Zinc finger, Mcm10/DnaG-type;IPR015411,Replication factor Mcm10, C-terminal	ENOG41100ZT,-;KOG3056,Protein required for S-phase initiation or completion	GO:0003697,molecular_function,single-stranded DNA binding;GO:0019899,molecular_function,enzyme binding;GO:0005730,cellular_component,nucleolus;GO:0006270,biological_process,DNA replication initiation;GO:0008283,biological_process,cell proliferation;GO:0006260,biological_process,DNA replication;GO:0006974,biological_process,cellular response to DNA damage stimulus;GO:0003688,molecular_function,DNA…	-
VIM	79.89981198	92.47347993	111.0670872	58.93215998	61.37899473	60.05209409	0.789407853	8.673598042	6.987884549	0.034202821	0.742896758	G3R2A8,Vimentin	XP_018890043.1,-	PF00038,Intermediate filament protein;PF04732,Intermediate filament head (DNA binding) region	IPR027699,Vimentin;IPR018039,Intermediate filament protein, conserved site;IPR006821,Intermediate filament head, DNA-binding domain;IPR001664,Intermediate filament protein	-	GO:0005882,cellular_component,intermediate filament;GO:0005198,molecular_function,structural molecule activity	-
C10orf11	0.576494473	0.65435603	0.465639214	0.387282462	0.425475745	0.17273116	0.893034885	1.57771804	6.29072899	0.04233296	0.742896758	A0A087WWI0,Leucine-rich melanocyte differentiation-associated protein	NP_001292510.1,leucine-rich melanocyte differentiation-associated protein isoform 1	PF14580,Leucine-rich repeat	IPR001611,Leucine-rich repeat;IPR032675,Leucine-rich repeat domain superfamily	KOG1644,U2-associated snRNP A' protein;COG4886,Leucine-rich repeat (LRR) protein	-	-
SNCG	5.279181917	5.236723921	5.946093631	3.547382392	4.248142357	2.962277057	0.744183303	2.53541067	7.800125176	0.027527235	0.742896758	Q6FHG5,Gamma-synuclein	NP_003078.2,gamma-synuclein isoform 1	PF01387,Synuclein	IPR002462,Gamma-synuclein;IPR001058,Synuclein	ENOG4111VY5,-;ENOG410IYGN,-	GO:0005515,molecular_function,protein binding;GO:0007268,biological_process,chemical synaptic transmission;GO:0008344,biological_process,adult locomotory behavior;GO:0009306,biological_process,protein secretion;GO:0014059,biological_process,regulation of dopamine secretion;GO:0005737,cellular_component,cytoplasm;GO:0030424,cellular_component,axon;GO:0043025,cellular_component,neuronal cell body;G…	-
KIF20B	6.814908059	6.228958434	4.012748384	12.35962662	9.640495407	20.86945386	-1.27042366	6.079600458	12.17642867	0.011055541	0.742896758	D3DR32,M-phase phosphoprotein 1, isoform CRA_a	-	PF00225,Kinesin motor domain	IPR019821,Kinesin motor domain, conserved site;IPR027417,P-loop containing nucleoside triphosphate hydrolase;IPR001752,Kinesin motor domain;IPR036961,Kinesin motor domain superfamily;IPR028828,Kinesin-like protein KIF20B;IPR027640,Kinesin-like protein	KOG0247,Kinesin-like protein;COG5059,Kinesin-like protein	GO:0003774,molecular_function,motor activity;GO:0005524,molecular_function,ATP binding;GO:0007088,biological_process,regulation of mitotic nuclear division;GO:0008017,molecular_function,microtubule binding;GO:0007018,biological_process,microtubule-based movement;GO:0000166,molecular_function,nucleotide binding;GO:0003777,molecular_function,microtubule motor activity	-
KIF11	13.78092128	13.02318037	6.381476324	22.34301992	16.0746716	38.2088718	-1.166760888	6.454371988	7.873252884	0.027819004	0.742896758	B2RAM6,cDNA, FLJ95005, highly similar to Homo sapiens kinesin family member 11	-	PF00225,Kinesin motor domain;PF13931,Kinesin-associated microtubule-binding	IPR019821,Kinesin motor domain, conserved site;IPR027417,P-loop containing nucleoside triphosphate hydrolase;IPR001752,Kinesin motor domain;IPR025901,Kinesin-associated microtubule-binding domain;IPR036961,Kinesin motor domain superfamily;IPR027640,Kinesin-like protein	COG5059,Kinesin-like protein;KOG0243,Kinesin-like protein	GO:0003777,molecular_function,microtubule motor activity;GO:0008017,molecular_function,microtubule binding;GO:0007018,biological_process,microtubule-based movement;GO:0003774,molecular_function,motor activity;GO:0000166,molecular_function,nucleotide binding;GO:0005524,molecular_function,ATP binding	-
GOLGA7B	0.22773327	0.226277844	0.270827031	0.083308096	0.088203237	0.12983991	1.373283568	0.248543956	12.87354356	0.00928342	0.742896758	A0A250YAU2,Golgin subfamily A member 7B	XP_020040584.1,-;XP_020040581.1,-;XP_020040579.1,golgin subfamily A member 7B;XP_020040583.1,-;XP_020040582.1,-	-	IPR019383,Golgin subfamily A member 7/ERF4	-	-	-
CHUK	3.281973354	3.094694708	1.738732138	3.964791708	4.176749217	5.04734012	-0.63847992	4.601286285	6.315353815	0.041086117	0.742896758	A0A0D9R033,Conserved helix-loop-helix ubiquitous kinase	XP_007962021.1,inhibitor of nuclear factor kappa-B kinase subunit alpha isoform X1	PF00069,Protein kinase domain;PF12179,I-kappa-kinase-beta NEMO binding domain	IPR022007,I-kappa-kinase-beta NEMO binding domain;IPR011009,Protein kinase-like domain superfamily;IPR017441,Protein kinase, ATP binding site;IPR008271,Serine/threonine-protein kinase, active site;IPR000719,Protein kinase domain	-	GO:0038061,biological_process,NIK/NF-kappaB signaling;GO:0004672,molecular_function,protein kinase activity;GO:0046982,molecular_function,protein heterodimerization activity;GO:0097110,molecular_function,scaffold protein binding;GO:0005524,molecular_function,ATP binding;GO:0071276,biological_process,cellular response to cadmium ion;GO:0032088,biological_process,negative regulation of NF-kappaB tr…	K04467,ko05200,Pathways in cancer;K04467,ko04014,Ras signaling pathway;K04467,ko04623,Cytosolic DNA-sensing pathway;K04467,ko05222,Small cell lung cancer;K04467,ko04621,NOD-like receptor signaling pathway;K04467,ko04920,Adipocytokine signaling pathway;K04467,ko04064,NF-kappa B signaling pathway;K04467,ko05215,Prostate cancer;K04467,ko04380,Osteoclast differentiation;K04467,ko04151,PI3K-Akt signal…
GPAM	0.847331816	0.840401548	0.622877904	1.231157605	1.298014778	1.254653772	-0.622011359	3.306844758	9.793195985	0.017198311	0.742896758	Q6ZMF6,Glycerol-3-phosphate acyltransferase 1, mitochondrial	-	PF01553,Acyltransferase	IPR002123,Phospholipid/glycerol acyltransferase;IPR028354,Glycerol-3-phosphate acyltransferase, PlsB;IPR022284,Glycerol-3-phosphate O-acyltransferase/Dihydroxyacetone phosphate acyltransferase	COG2937,Glycerol-3-phosphate O-acyltransferase;KOG3729,Mitochondrial glycerol-3-phosphate acyltransferase GPAT	GO:0008654,biological_process,phospholipid biosynthetic process;GO:0044255,biological_process,cellular lipid metabolic process;GO:0006629,biological_process,lipid metabolic process;GO:0102420,molecular_function,sn-1-glycerol-3-phosphate C16:0-DCA-CoA acyl transferase activity;GO:0016740,molecular_function,transferase activity;GO:0031966,cellular_component,mitochondrial membrane;GO:0008374,molecul…	-
HABP2	1.640560066	2.179016735	0.525413641	0.547598924	0.8333192	0.439985042	1.296689235	1.898852287	7.536502146	0.03028056	0.742896758	G3QIP4,Hyaluronan binding protein 2	XP_004050163.1,hyaluronan-binding protein 2 isoform X2;XP_018890824.1,-	PF00089,Trypsin;PF00008,-like domain;PF00051,Kringle domain	IPR018114,Serine proteases, trypsin family, histidine active site;IPR000001,Kringle;IPR001254,Serine proteases, trypsin domain;IPR033116,Serine proteases, trypsin family, serine active site;IPR009003,Peptidase S1, PA clan;IPR013806,Kringle-like fold;IPR038178,Kringle superfamily;IPR001881,EGF-like calcium-binding domain;IPR000742,EGF-like domain;IPR013032,EGF-like, conserved site;IPR018056,Kringl…	-	GO:0006508,biological_process,proteolysis;GO:0016787,molecular_function,hydrolase activity;GO:0005509,molecular_function,calcium ion binding;GO:0004252,molecular_function,serine-type endopeptidase activity;GO:0008233,molecular_function,peptidase activity;GO:0008236,molecular_function,serine-type peptidase activity;GO:0005576,cellular_component,extracellular region	-
MKI67	52.05887354	49.66817616	18.57490167	76.92935036	55.07582737	152.7543904	-1.221954282	9.732321481	5.729359909	0.049855332	0.742896758	H2Q2S1,Uncharacterized protein	XP_508147.3,antigen KI-67 isoform X1	PF08065,K167R (NUC007) repeat;PF15276,Protein phosphatase 1 binding;PF00498,HA domain	IPR008984,SMAD/FHA domain superfamily;IPR012568,KI67R;IPR000253,Forkhead-associated (FHA) domain;IPR029334,Protein phosphatase 1 binding domain	ENOG410JR7C,-;ENOG410ZXYW,-	GO:0005730,cellular_component,nucleolus;GO:0051983,biological_process,regulation of chromosome segregation;GO:0008022,molecular_function,protein C-terminus binding;GO:0007088,biological_process,regulation of mitotic nuclear division;GO:0000793,cellular_component,condensed chromosome;GO:0016604,cellular_component,nuclear body;GO:0005634,cellular_component,nucleus	-
BNIP3	14.4932976	20.95047864	9.950674033	10.97897971	10.11938434	6.834873056	0.778681683	6.014193525	6.996121781	0.034485025	0.742896758	Q6NVY4,BNIP3 protein	NP_004043.3,BCL2/adenovirus E1B 19 kDa protein-interacting protein 3	PF06553,BNIP3	IPR010548,BNIP3	ENOG410IHYW,-;ENOG4111KXP,-	GO:0005740,cellular_component,mitochondrial envelope;GO:0043065,biological_process,positive regulation of apoptotic process;GO:0016021,cellular_component,integral component of membrane;GO:0016020,cellular_component,membrane	K15464,ko05134,Legionellosis;K15464,ko04068,FoxO signaling pathway
DPYSL4	2.241833314	2.954754666	2.450971664	1.101078068	1.120939286	1.362879307	1.195936378	2.609581486	21.476016	0.002555623	0.742896758	K7CDM5,Dihydropyrimidinase-like 4	-	PF01979,Amidohydrolase family	IPR011778,Hydantoinase/dihydropyrimidinase;IPR006680,Amidohydrolase-related;IPR030612,Dihydropyrimidinase-related protein 4;IPR032466,Metal-dependent hydrolase;IPR011059,Metal-dependent hydrolase, composite domain superfamily	KOG2584,Dihydroorotase and related enzymes;COG0044,Dihydroorotase and related cyclic amidohydrolases	GO:0005737,cellular_component,cytoplasm;GO:0016787,molecular_function,hydrolase activity;GO:0016810,molecular_function,hydrolase activity, acting on carbon-nitrogen (but not peptide) bonds;GO:0097485,biological_process,neuron projection guidance;GO:0070997,biological_process,neuron death	-
RASSF7	9.320925047	11.269825	9.143772165	7.112452834	7.337355493	5.892932844	0.656319731	4.391803428	9.25890997	0.019384185	0.742896758	A0A024RCE4,Ras association	XP_016873850.1,-;NP_003466.1,ras association domain-containing protein 7 isoform 1	PF00788,Ras association (RalGDS/AF-6) domain	IPR033631,Ras association domain-containing protein 7;IPR000159,Ras-associating (RA) domain;IPR029071,Ubiquitin-like domain superfamily;IPR033593,N-terminal RASSF family	ENOG410XPWB,-;KOG1574,Predicted cell growth/differentiation regulator, contains RA domain	GO:0005815,cellular_component,microtubule organizing center;GO:0070507,biological_process,regulation of microtubule cytoskeleton organization;GO:0007165,biological_process,signal transduction	-
SMPD1	2.020357556	2.067410665	2.364846381	1.60857667	1.408506273	1.145477678	0.76404359	2.321691385	7.86693168	0.027065697	0.742896758	Q59EN6,Sphingomyelin phosphodiesterase 1, acid lysosomal isoform 1 variant	NP_000534.3,sphingomyelin phosphodiesterase isoform 1 precursor;NP_001305017.1,sphingomyelin phosphodiesterase isoform 4;NP_001007594.2,sphingomyelin phosphodiesterase isoform 2 precursor	PF00149,Calcineurin-like phosphoesterase	IPR008139,Saposin B type domain;IPR029052,Metallo-dependent phosphatase-like;IPR004843,Calcineurin-like phosphoesterase domain, ApaH type;IPR011001,Saposin-like;IPR011160,Sphingomyelin phosphodiesterase	KOG3770,Acid sphingomyelinase and PHM5 phosphate metabolism protein;ENOG410YYPB,-	GO:0016787,molecular_function,hydrolase activity;GO:0004767,molecular_function,sphingomyelin phosphodiesterase activity;GO:0046872,molecular_function,metal ion binding;GO:0006685,biological_process,sphingomyelin catabolic process;GO:0016020,cellular_component,membrane;GO:0016021,cellular_component,integral component of membrane	K12350,ko00600,Sphingolipid metabolism;K12350,ko04142,Lysosome;K12350,ko04071,Sphingolipid signaling pathway
E2F8	0.907840405	0.700427968	0.499816566	1.227329928	0.880566581	3.136597593	-1.266048518	2.348634683	5.7654593	0.049320716	0.742896758	H2Q3A5,Uncharacterized protein	XP_001173623.1,-;XP_508325.2,transcription factor E2F8	PF02319,2F/DP family winged-helix DNA-binding domain	IPR003316,E2F/DP family, winged-helix DNA-binding domain;IPR036390,Winged helix DNA-binding domain superfamily;IPR015633,E2F Family;IPR036388,Winged helix-like DNA-binding domain superfamily	ENOG4111IGY,-;KOG2578,Transcription factor E2F/dimerization partner (TDP)-like proteins	GO:0032877,biological_process,positive regulation of DNA endoreduplication;GO:0001078,molecular_function,transcriptional repressor activity, RNA polymerase II proximal promoter sequence-specific DNA binding;GO:0060707,biological_process,trophoblast giant cell differentiation;GO:0032466,biological_process,negative regulation of cytokinesis;GO:0000122,biological_process,negative regulation of trans…	-
LIN7C	1.449069978	1.324772792	0.59903052	1.989205883	1.79827737	2.010991577	-0.729605674	2.820894591	6.194089845	0.043161849	0.742896758	G3RYG3,Lin-7 homolog C, crumbs cell polarity complex component	XP_004050894.1,-	PF02828,L27 domain;PF00595,PDZ domain (Also known as DHR or GLGF)	IPR014775,L27 domain, C-terminal;IPR036034,PDZ superfamily;IPR001478,PDZ domain;IPR036892,L27 domain superfamily;IPR004172,L27 domain;IPR017365,Protein lin-7	-	GO:0005911,cellular_component,cell-cell junction;GO:0008092,molecular_function,cytoskeletal protein binding;GO:0006887,biological_process,exocytosis;GO:0007269,biological_process,neurotransmitter secretion;GO:0015031,biological_process,protein transport;GO:0098793,cellular_component,presynapse;GO:0030054,cellular_component,cell junction;GO:0019904,molecular_function,protein domain specific bindin…	-
MDK	1.190610367	1.247696651	2.860484153	0.884695391	0.85598109	0.877184833	1.203609803	1.635310774	5.926569978	0.047025036	0.742896758	E9PLM6,Midkine	-	PF05196,PTN/MK heparin-binding protein family, N-terminal domain;PF01091,PTN/MK heparin-binding protein family, C-terminal domain	IPR020089,Pleiotrophin/Midkine, N-terminal domain;IPR020092,Pleiotrophin/Midkine heparin-binding growth factor, conserved site;IPR020091,Pleiotrophin/Midkine disulphide-rich domain superfamily;IPR037122,Pleiotrophin/Midkine, N-terminal domain superfamily;IPR000762,Midkine heparin-binding growth factor;IPR020090,Pleiotrophin/Midkine, C-terminal domain;IPR038130,Pleiotrophin/Midkine, C-terminal dom…	ENOG4111ZWP,-;ENOG410J0E8,-	GO:0008083,molecular_function,growth factor activity;GO:0010469,biological_process,regulation of signaling receptor activity	-
FAM111B	2.042565372	1.861855382	1.951319658	3.744841126	2.816379832	11.35756338	-1.53106066	3.941755909	7.095666841	0.033955187	0.742896758	H2Q3Q6,Family with sequence similarity 111 member B	XP_003318041.1,protein FAM111B isoform X1	PF13365,Trypsin-like peptidase domain	IPR009003,Peptidase S1, PA clan	ENOG4112AWX,-;ENOG410IHAZ,-	-	-
BEST1	166.3757327	179.9525075	316.0521412	126.1868662	121.5426399	110.4363421	1.05909715	10.62932713	6.847301102	0.036286609	0.742896758	F6S416,Bestrophin	-	PF01062,Bestrophin, RFP-TM, chloride channel	IPR000615,Bestrophin;IPR021134,Bestrophin/UPF0187;IPR033041,Bestrophin-1	KOG3547,Bestrophin (Best vitelliform macular dystrophy-associated protein);ENOG410XS3J,-	GO:0050908,biological_process,detection of light stimulus involved in visual perception;GO:0051924,biological_process,regulation of calcium ion transport;GO:1902476,biological_process,chloride transmembrane transport;GO:0006821,biological_process,chloride transport;GO:0034707,cellular_component,chloride channel complex;GO:0042802,molecular_function,identical protein binding;GO:0006811,biological_…	-
FTH1	953.7192474	1061.120089	1726.078172	734.5502399	701.0912929	687.6509496	0.98162471	11.00945321	6.518249135	0.03971171	0.742896758	G3RMF9,Ferritin	XP_004051373.1,-	PF00210,erritin-like domain	IPR008331,Ferritin/DPS protein domain;IPR012347,Ferritin-like;IPR009040,Ferritin-like diiron domain;IPR001519,Ferritin;IPR009078,Ferritin-like superfamily;IPR014034,Ferritin, conserved site	-	GO:0005623,cellular_component,cell;GO:0008199,molecular_function,ferric iron binding;GO:0046872,molecular_function,metal ion binding;GO:0006879,biological_process,cellular iron ion homeostasis;GO:0006826,biological_process,iron ion transport	-
RARRES3	1.545515173	1.66983882	1.668803579	1.265512043	0.635830589	0.907190966	0.912350984	0.801545977	6.579796442	0.038341819	0.742896758	H2R233,Retinoic acid receptor responder	XP_508513.2,retinoic acid receptor responder protein 3	PF04970,Lecithin retinol acyltransferase	IPR033210,Retinoic acid receptor responder protein 3;IPR007053,LRAT-like domain	ENOG410J5BU,-;ENOG410Y257,-	GO:0006644,biological_process,phospholipid metabolic process;GO:0004623,molecular_function,phospholipase A2 activity;GO:0008285,biological_process,negative regulation of cell proliferation;GO:0016021,cellular_component,integral component of membrane;GO:0016020,cellular_component,membrane	-
DNAJC4	2.386840822	2.513484236	2.211514696	1.735633148	1.785758912	0.944600069	0.789580104	2.460158294	7.404501138	0.030805766	0.742896758	J3KNJ8,DnaJ homolog subfamily C member 4	NP_001294909.1,dnaJ homolog subfamily C member 4 isoform 1	PF00226,naJ domain	IPR036869,Chaperone J-domain superfamily;IPR001623,DnaJ domain	COG0484,DnaJ-class molecular chaperone with C-terminal Zn finger domain;ENOG410KDCY,-	GO:0005739,cellular_component,mitochondrion;GO:0016021,cellular_component,integral component of membrane;GO:0016020,cellular_component,membrane	-
VEGFB	12.25395676	11.66027031	23.35827905	9.808265644	9.346134927	7.627450255	0.999679564	4.318287249	5.771992567	0.049224773	0.742896758	H2R5B3,Vascular endothelial growth factor B	XP_003313105.1,-	PF00341,PDGF/VEGF domain	IPR023581,Platelet-derived growth factor, conserved site;IPR000072,PDGF/VEGF domain;IPR029034,Cystine-knot cytokine	ENOG410II0A,-;ENOG410ZN1X,-	GO:0008083,molecular_function,growth factor activity;GO:0050930,biological_process,induction of positive chemotaxis;GO:0043184,molecular_function,vascular endothelial growth factor receptor 2 binding;GO:0060976,biological_process,coronary vasculature development;GO:0016020,cellular_component,membrane;GO:0045766,biological_process,positive regulation of angiogenesis;GO:0046982,molecular_function,p…	-
CDC42EP2	0.923701954	1.201188534	1.140864702	0.631649009	0.627500199	0.550254371	0.97237462	0.974444507	11.04880336	0.013191303	0.742896758	H2Q427,CDC42 effector protein	XP_508550.2,cdc42 effector protein 2;XP_016776724.1,-;XP_009421736.1,-	PF14957,Cdc42 effector;PF00786,P21-Rho-binding domain	IPR017363,Cdc42 effector protein 2;IPR000095,CRIB domain;IPR029273,Cdc42 effector	ENOG4111X3X,-;ENOG410IZS0,-	GO:0030036,biological_process,actin cytoskeleton organization;GO:0017049,molecular_function,GTP-Rho binding;GO:0008360,biological_process,regulation of cell shape;GO:0005096,molecular_function,GTPase activator activity;GO:0030838,biological_process,positive regulation of actin filament polymerization;GO:0016020,cellular_component,membrane;GO:0005737,cellular_component,cytoplasm;GO:0010469,biologi…	-
RHOD	1.162609847	1.155179697	1.207349108	0.850598709	0.495318702	0.50161675	1.052138354	0.264661668	8.36425071	0.023928518	0.742896758	G3SGR1,Ras homolog family member D	-	PF00071,Ras family	IPR001806,Small GTPase superfamily;IPR027417,P-loop containing nucleoside triphosphate hydrolase	-	GO:0006605,biological_process,protein targeting;GO:0019901,molecular_function,protein kinase binding;GO:0005525,molecular_function,GTP binding;GO:0045785,biological_process,positive regulation of cell adhesion;GO:2000249,biological_process,regulation of actin cytoskeleton reorganization;GO:0030032,biological_process,lamellipodium assembly;GO:0051893,biological_process,regulation of focal adhesion…	K07530,ko04360,Axon guidance
TMEM134	2.012727345	2.146876813	2.625600262	1.283425096	1.778843132	1.338508181	0.762709255	3.49441378	6.868267655	0.035816067	0.742896758	H2Q489,Transmembrane protein 134	XP_003313227.1,-	PF05915,ukaryotic protein of unknown function (DUF872)	IPR008590,Protein of unknown function DUF872, transmembrane	KOG4753,Predicted membrane protein;ENOG4111TWA,-	GO:0048471,cellular_component,perinuclear region of cytoplasm;GO:0016021,cellular_component,integral component of membrane;GO:0016020,cellular_component,membrane	-
ALKBH8	2.719894688	2.670419722	1.486994692	3.581915336	3.457392694	3.807230896	-0.591045764	3.716761408	6.273499025	0.041583908	0.742896758	G3RHK5,AlkB homolog 8, tRNA methyltransferase	XP_004052117.1,alkylated DNA repair protein alkB homolog 8	PF13649,Methyltransferase domain;PF13489,Methyltransferase domain;PF13532,2OG-Fe(II) oxygenase superfamily;PF09004,omain of unknown function (DUF1891);PF05148,Hypothetical methyltransferase;PF08241,Methyltransferase domain	IPR032863,Alkylated DNA repair protein alkB homologue 8;IPR029063,S-adenosyl-L-methionine-dependent methyltransferase;IPR013216,Methyltransferase type 11;IPR005123,Oxoglutarate/iron-dependent dioxygenase;IPR012677,Nucleotide-binding alpha-beta plait domain superfamily;IPR027450,Alpha-ketoglutarate-dependent dioxygenase AlkB-like;IPR015095,Alkylated DNA repair protein AlkB, homologue 8, N-terminal…	-	GO:0008152,biological_process,metabolic process;GO:0003676,molecular_function,nucleic acid binding;GO:0030488,biological_process,tRNA methylation;GO:0016491,molecular_function,oxidoreductase activity;GO:0016706,molecular_function,oxidoreductase activity, acting on paired donors, with incorporation or reduction of molecular oxygen, 2-oxoglutarate as one donor, and incorporation of one atom each of…	-
C11orf1	2.784761596	3.140932203	3.806635174	2.387382569	2.096474225	2.117753454	0.696763186	3.420510899	6.089141403	0.044352548	0.742896758	E9PMC1,UPF0686 protein C11orf1	-	PF06608,Protein of unknown function (DUF1143)	IPR009524,Uncharacterised protein family UPF0686	ENOG410IVWW,-;ENOG411205M,-	GO:0005634,cellular_component,nucleus;GO:0005654,cellular_component,nucleoplasm	-
CRYAB	0.684791566	0.707411924	0.503393745	0.413758051	0.225293279	0.119511289	1.429822467	0.485108818	9.60910885	0.018563137	0.742896758	V9HW27,Alpha-crystallin B chain	NP_001276737.1,-;XP_011540910.1,-;NP_001876.1,alpha-crystallin B chain isoform 1;NP_001276736.1,-	PF00011,Hsp20/alpha crystallin family;PF00525,Alpha crystallin A chain, N terminal	IPR001436,Alpha crystallin/Heat shock protein;IPR003090,Alpha-crystallin, N-terminal;IPR008978,HSP20-like chaperone;IPR002068,Alpha crystallin/Hsp20 domain;IPR037882,Alpha-crystallin B chain, ACD domain;IPR031107,Small heat shock protein HSP20	ENOG410YERS,-;KOG3591,Alpha crystallins	GO:0031109,biological_process,microtubule polymerization or depolymerization;GO:0005886,cellular_component,plasma membrane;GO:0008017,molecular_function,microtubule binding;GO:0032432,cellular_component,actin filament bundle;GO:0045202,cellular_component,synapse;GO:0007021,biological_process,tubulin complex assembly;GO:0005634,cellular_component,nucleus;GO:0042542,biological_process,response to h…	K09542,ko04213,Longevity regulating pathway - multiple species;K09542,ko04141,Protein processing in endoplasmic reticulum
TRIM29	0.804193832	0.677075079	0.347158893	1.281211878	1.231994991	0.842795528	-0.809301273	3.114375234	7.451744846	0.030731818	0.742896758	A0A024R3J1,Tripartite motif-containing 29, isoform CRA_a	NP_036233.2,tripartite motif-containing protein 29 isoform 1	PF00643,B-box zinc finger	IPR000315,B-box-type zinc finger	ENOG410YEFV,-;ENOG410IK88,-	GO:1900181,biological_process,negative regulation of protein localization to nucleus;GO:0000122,biological_process,negative regulation of transcription by RNA polymerase II;GO:0005737,cellular_component,cytoplasm;GO:0005622,cellular_component,intracellular;GO:0002039,molecular_function,p53 binding;GO:0008270,molecular_function,zinc ion binding	-
ENO2	13.11456306	17.49398359	8.32635656	8.238526131	8.143081115	5.029014658	0.939910051	5.418984712	10.21628148	0.016135105	0.742896758	K7DNP5,Enolase 2	XP_016778361.1,-;XP_016778359.1,-;XP_016778360.1,-	PF00113,nolase, C-terminal TIM barrel domain;PF03952,nolase, N-terminal domain	IPR020811,Enolase, N-terminal;IPR029017,Enolase-like, N-terminal;IPR020809,Enolase, conserved site;IPR000941,Enolase;IPR034390,Enolase-like superfamily;IPR020810,Enolase, C-terminal TIM barrel domain;IPR036849,Enolase-like, C-terminal domain superfamily	-	GO:0043209,cellular_component,myelin sheath;GO:0043025,cellular_component,neuronal cell body;GO:0004634,molecular_function,phosphopyruvate hydratase activity;GO:0006096,biological_process,glycolytic process;GO:0005737,cellular_component,cytoplasm;GO:0005622,cellular_component,intracellular;GO:0046872,molecular_function,metal ion binding;GO:0043204,cellular_component,perikaryon;GO:0005886,cellular…	K01689,ko00680,Methane metabolism;K01689,ko00010,Glycolysis / Gluconeogenesis;K01689,ko03018,RNA degradation;K01689,ko04066,HIF-1 signaling pathway;K01689,ko01200,Carbon metabolism;K01689,ko01230,Biosynthesis of amino acids
CLEC2B	2.168079815	3.038032561	0.877778146	1.167011612	0.939284233	0.678667144	1.177322096	1.957204413	8.238925086	0.025435367	0.742896758	H2Q5E6,C-type lectin domain family 2, member B	XP_528730.2,-	PF00059,Lectin C-type domain	IPR016187,C-type lectin fold;IPR033992,Natural killer cell receptor-like, C-type lectin-like domain;IPR016186,C-type lectin-like/link domain superfamily;IPR001304,C-type lectin-like	ENOG410XPJ1,-;KOG4297,C-type lectin	GO:0030246,molecular_function,carbohydrate binding;GO:0042802,molecular_function,identical protein binding;GO:0016021,cellular_component,integral component of membrane;GO:0016020,cellular_component,membrane	-
GRIN2B	0.147878725	0.199983905	0.045380807	0.254058744	0.248531814	0.373542787	-1.134659351	2.686444088	5.822080192	0.048497361	0.742896758	H2NGN9,Glutamate ionotropic receptor NMDA type subunit 2B	XP_002823014.1,-	PF10565,N-methyl D-aspartate receptor 2B3 C-terminus;PF00060,Ligand-gated ion channel;PF01094,Receptor family ligand binding region;PF10613,Ligated ion channel L-glutamate- and glycine-binding site	IPR001508,Ionotropic glutamate receptor, metazoa;IPR019594,Ionotropic glutamate receptor, L-glutamate and glycine-binding domain;IPR018884,Glutamate [NMDA] receptor, epsilon subunit, C-terminal;IPR028082,Periplasmic binding protein-like I;IPR001320,Ionotropic glutamate receptor;IPR001828,Receptor, ligand binding region	KOG1053,Glutamate-gated NMDA-type ion channel receptor subunit GRIN2A and related subunits;ENOG410XNUR,-	GO:0097553,biological_process,calcium ion transmembrane import into cytosol;GO:0004872,-,-;GO:0005886,cellular_component,plasma membrane;GO:0045471,biological_process,response to ethanol;GO:0004972,molecular_function,NMDA glutamate receptor activity;GO:0045202,cellular_component,synapse;GO:0005887,cellular_component,integral component of plasma membrane;GO:0016021,cellular_component,integral comp…	K05210,ko04713,Circadian entrainment;K05210,ko04015,Rap1 signaling pathway;K05210,ko05034,Alcoholism;K05210,ko04014,Ras signaling pathway;K05210,ko05322,Systemic lupus erythematosus;K05210,ko04728,Dopaminergic synapse;K05210,ko04724,Glutamatergic synapse;K05210,ko04024,cAMP signaling pathway;K05210,ko05010,Alzheimer's disease;K05210,ko04080,Neuroactive ligand-receptor interaction;K05210,ko05014,A…
PYROXD1	2.030662855	1.974193906	1.523208914	3.529262398	3.283378995	2.794690599	-0.701612051	3.837460095	12.0434542	0.010842623	0.742896758	H2Q5K8,Pyridine nucleotide-disulfide oxidoreductase domain 1	XP_520786.2,pyridine nucleotide-disulfide oxidoreductase domain-containing protein 1	PF07992,Pyridine nucleotide-disulphide oxidoreductase	IPR023753,FAD/NAD(P)-binding domain;IPR036188,FAD/NAD(P)-binding domain superfamily	KOG2755,Oxidoreductase;ENOG410XZAZ,-	GO:0055114,biological_process,oxidation-reduction process;GO:0016491,molecular_function,oxidoreductase activity;GO:0030017,cellular_component,sarcomere;GO:0005634,cellular_component,nucleus;GO:0034599,biological_process,cellular response to oxidative stress	-
ARNTL2	1.454223598	1.428892293	0.994806852	1.900437853	1.961803953	2.369110634	-0.604998035	3.547221175	7.258796936	0.03167482	0.742896758	H2Q5N1,Uncharacterized protein	-	PF14598,PAS domain;PF00010,Helix-loop-helix DNA-binding domain;PF00989,PAS fold	IPR000014,PAS domain;IPR001067,Nuclear translocator;IPR011598,Myc-type, basic helix-loop-helix (bHLH) domain;IPR035965,PAS domain superfamily;IPR036638,Helix-loop-helix DNA-binding domain superfamily;IPR013767,PAS fold	ENOG410XRJI,-;KOG3561,Aryl-hydrocarbon receptor nuclear translocator	GO:0046983,molecular_function,protein dimerization activity;GO:0005667,cellular_component,transcription factor complex;GO:0005737,cellular_component,cytoplasm;GO:0003700,molecular_function,DNA binding transcription factor activity;GO:0006355,biological_process,regulation of transcription, DNA-templated;GO:0006351,biological_process,transcription, DNA-templated;GO:0005634,cellular_component,nucleus	-
GXYLT1	3.051564386	2.710582279	1.807202756	3.990794001	3.597617931	4.513119374	-0.604521337	4.603782981	6.815965598	0.035695432	0.742896758	H2RCX7,Glucoside xylosyltransferase 1	XP_001167787.1,glucoside xylosyltransferase 1 isoform X1	PF01501,lycosyl transferase family 8	IPR029044,Nucleotide-diphospho-sugar transferases;IPR002495,Glycosyl transferase, family 8	KOG3765,Predicted glycosyltransferase;ENOG410XRNY,-	GO:0016757,molecular_function,transferase activity, transferring glycosyl groups;GO:0035252,molecular_function,UDP-xylosyltransferase activity;GO:0016740,molecular_function,transferase activity;GO:0016266,biological_process,O-glycan processing	K13676,ko00514,Other types of O-glycan biosynthesis
PUS7L	1.598207118	1.431424582	0.624751632	2.210221492	2.144634353	2.219897501	-0.798149325	4.550914738	7.17811107	0.033180583	0.742896758	K7B4W4,Pseudouridylate synthase 7 homolog-like	-	PF01142,tRNA pseudouridine synthase D (TruD)	IPR001656,Pseudouridine synthase, TruD;IPR020103,Pseudouridine synthase, catalytic domain superfamily;IPR011760,Pseudouridine synthase, TruD, insertion domain	COG0585,Uncharacterized conserved protein;KOG2339,Uncharacterized conserved protein	GO:0003723,molecular_function,RNA binding;GO:0001522,biological_process,pseudouridine synthesis;GO:0009451,biological_process,RNA modification;GO:0009982,molecular_function,pseudouridine synthase activity	-
SENP1	2.215920761	2.008945061	1.176923114	2.884283387	2.496899859	3.430437564	-0.643422983	3.893030772	6.048105363	0.04450622	0.742896758	K7D7C5,SUMO1/sentrin specific peptidase 1	XP_016779031.1,-;XP_016779030.1,sentrin-specific protease 1 isoform X4	PF02902,Ulp1 protease family, C-terminal catalytic domain	IPR003653,Ulp1 protease family, C-terminal catalytic domain	COG5160,Protease, Ulp1 family;KOG0778,Protease, Ulp1 family	GO:0006508,biological_process,proteolysis;GO:0070140,molecular_function,SUMO-specific isopeptidase activity;GO:0032435,biological_process,negative regulation of proteasomal ubiquitin-dependent protein catabolic process;GO:0045944,biological_process,positive regulation of transcription by RNA polymerase II;GO:0016926,biological_process,protein desumoylation;GO:0008234,molecular_function,cysteine-t…	-
CCDC184	2.371311685	2.358322402	2.481255095	1.683892593	1.884134841	1.151010265	0.73895516	2.252531686	7.263690584	0.031642467	0.742896758	G1SC66,Coiled-coil domain containing 184	XP_003252266.1,coiled-coil domain-containing protein 184	PF15726,omain of unknown function (DUF4677)	IPR031458,Protein of unknown function DUF4677	ENOG41115RJ,-;ENOG410IWAW,-	GO:0005737,cellular_component,cytoplasm	-
NR4A1	1.88483775	1.712072412	1.522940538	14.96298418	17.1900033	1.966450134	-2.607274756	5.514972106	13.05375346	0.00942387	0.742896758	F5GXF0,Nuclear receptor subfamily 4 group A member 1	NP_001189163.1,nuclear receptor subfamily 4 group A member 1 isoform 3	PF00105,Zinc finger, C4 type (two domains);PF00104,Ligand-binding domain of nuclear hormone receptor	IPR000536,Nuclear hormone receptor, ligand-binding domain;IPR003070,Orphan nuclear receptor;IPR035500,Nuclear hormone receptor-like domain superfamily;IPR001723,Nuclear hormone receptor;IPR001628,Zinc finger, nuclear hormone receptor-type;IPR003071,Orphan nuclear receptor, HMR type;IPR013088,Zinc finger, NHR/GATA-type	KOG4217,Nuclear receptors of the nerve growth factor-induced protein B type;ENOG410YWNC,-	GO:0061469,biological_process,regulation of type B pancreatic cell proliferation;GO:0006355,biological_process,regulation of transcription, DNA-templated;GO:0008134,molecular_function,transcription factor binding;GO:0035259,molecular_function,glucocorticoid receptor binding;GO:0046982,molecular_function,protein heterodimerization activity;GO:0005634,cellular_component,nucleus;GO:0043401,biologica…	-
ITGA5	2.742058351	3.329853216	2.158750711	2.003914414	2.259070351	1.190392848	0.692614642	4.112104597	6.219816115	0.042669837	0.742896758	A0A024RB01,Integrin, alpha 5	-	PF01839,-GAP repeat;PF08441,Integrin alpha	IPR013517,FG-GAP repeat;IPR018184,Integrin alpha chain, C-terminal cytoplasmic region, conserved site;IPR032695,Integrin domain superfamily;IPR013649,Integrin alpha-2;IPR013519,Integrin alpha beta-propellor;IPR000413,Integrin alpha chain;IPR028994,Integrin alpha, N-terminal	KOG3637,Vitronectin receptor, alpha subunit;ENOG410XPVZ,-	GO:0008305,cellular_component,integrin complex;GO:0007155,biological_process,cell adhesion;GO:0007229,biological_process,integrin-mediated signaling pathway;GO:0016021,cellular_component,integral component of membrane;GO:0016020,cellular_component,membrane	-
NAB2	9.213696829	9.603450652	8.609559776	6.523964933	6.121958144	5.044438494	0.743874371	4.516409537	12.13891069	0.010646807	0.742896758	H2Q6A3,NGFI-A binding protein 2	XP_509154.2,-	PF04904,NAB conserved region 1 (NCD1);PF04905,NAB conserved region 2 (NCD2)	IPR006989,NAB co-repressor, domain;IPR038398,NAB co-repressor domain 2 superfamily;IPR006988,Nab, N-terminal	ENOG410YKFH,-;KOG3835,Transcriptional corepressor NAB1	GO:0045682,biological_process,regulation of epidermis development;GO:0042802,molecular_function,identical protein binding;GO:0042552,biological_process,myelination;GO:0045892,biological_process,negative regulation of transcription, DNA-templated;GO:0006355,biological_process,regulation of transcription, DNA-templated;GO:0008134,molecular_function,transcription factor binding;GO:0016480,biological…	-
LRRIQ1	0.602139044	0.558740345	0.224832452	0.755134506	0.971964675	0.836347825	-0.837227938	2.294391676	6.541584759	0.039455102	0.742896758	A0A140VJN5,Testicular tissue protein Li 111	NP_001073379.1,leucine-rich repeat and IQ domain-containing protein 1;XP_016875508.1,-	PF00612,IQ calmodulin-binding motif	IPR001611,Leucine-rich repeat;IPR000048,IQ motif, EF-hand binding site;IPR003591,Leucine-rich repeat, typical subtype;IPR032675,Leucine-rich repeat domain superfamily;IPR027417,P-loop containing nucleoside triphosphate hydrolase	-	-	-
GAS2L3	0.703870547	0.641428755	0.499995098	1.006707224	0.795904813	1.306608713	-0.672678699	2.490821646	5.923594037	0.046216069	0.742896758	A0A024RBF4,Growth arrest-specific 2 like 3, isoform CRA_a	NP_001290059.1,-;NP_777602.1,GAS2-like protein 3 isoform a;XP_005268861.1,-;XP_011536523.1,-;XP_011536522.1,-;XP_016874695.1,-;XP_011536521.1,-	PF02187,rowth-Arrest-Specific Protein 2 Domain;PF00307,Calponin homology (CH) domain	IPR003108,GAR domain;IPR036534,GAR domain superfamily;IPR029932,GAS2-like protein 3;IPR036872,CH domain superfamily;IPR001715,Calponin homology domain	ENOG410IQBS,-;ENOG410Z7C5,-	GO:0005856,cellular_component,cytoskeleton;GO:0000226,biological_process,microtubule cytoskeleton organization;GO:0008017,molecular_function,microtubule binding;GO:0003779,molecular_function,actin binding;GO:0030036,biological_process,actin cytoskeleton organization	-
NT5DC3	0.778862653	0.769646586	0.432122669	1.007497535	0.99921263	1.166634412	-0.61423641	2.893079534	6.296826417	0.041305499	0.742896758	H2NIF9,5'-nucleotidase domain containing 3	XP_009246440.1,-	PF05761,5' nucleotidase family	IPR008380,HAD-superfamily hydrolase, subfamily IG, 5'-nucleotidase;IPR023214,HAD superfamily;IPR036412,HAD-like superfamily;IPR016695,Purine 5'-nucleotidase	KOG2470,Similar to IMP-GMP specific 5'-nucleotidase;ENOG410XT8W,-	GO:0043235,cellular_component,receptor complex;GO:0046872,molecular_function,metal ion binding	-
EID3	3.325830756	3.315198892	1.779948566	4.686088283	5.144798039	4.866144084	-0.735622123	2.484850596	9.074624377	0.020221622	0.742896758	A0A140VJI9,Testis tissue sperm-binding protein Li 96mP	NP_001008395.1,EP300-interacting inhibitor of differentiation 3	PF15412,Binding domain of Nse4/EID3 to Nse3-MAGE;PF08743,Nse4 C-terminal	IPR014854,Non-structural maintenance of chromosome element 4, C-terminal;IPR029225,Nse4/EID protein, Nse3/MAGE-binding domain;IPR027786,Nse4/EID family	-	GO:0006281,biological_process,DNA repair;GO:0030915,cellular_component,Smc5-Smc6 complex;GO:0005634,cellular_component,nucleus;GO:0005730,cellular_component,nucleolus	-
P2RX4	2.145894186	2.244385913	1.582071312	1.417707954	1.640640755	1.049927693	0.635505236	3.780193965	7.636573805	0.028701359	0.742896758	A0A1D5R6U8,p2X purinoceptor	-	-	IPR003047,P2X4 purinoceptor;IPR027309,P2X purinoreceptor extracellular domain superfamily;IPR001429,P2X purinoreceptor	-	GO:0005216,molecular_function,ion channel activity;GO:0004931,molecular_function,extracellularly ATP-gated cation channel activity;GO:0098655,biological_process,cation transmembrane transport;GO:0033198,biological_process,response to ATP;GO:0005524,molecular_function,ATP binding;GO:0006811,biological_process,ion transport;GO:0035590,biological_process,purinergic nucleotide receptor signaling path…	-
SCARB1	8.281088736	9.494760365	6.552257862	6.702941011	6.29514174	4.063468736	0.61055085	5.738266308	5.883235116	0.046630027	0.742896758	A0A0S2Z3N2,Scavenger receptor class B member 1 isoform 1	-	PF01130,CD36 family	IPR005428,CD36/scavenger receptor class B member 1;IPR002159,CD36 family	-	GO:0016021,cellular_component,integral component of membrane;GO:0016020,cellular_component,membrane	-
XPO4	1.187232921	1.098151295	0.497368485	1.574158926	1.483715379	2.018026365	-0.820642249	3.759104057	6.89705531	0.035803049	0.742896758	H2Q795,Exportin 4	-	PF08767,CRM1 C terminal	IPR011989,Armadillo-like helical;IPR016024,Armadillo-type fold	KOG4541,Nuclear transport receptor exportin 4 (importin beta superfamily);ENOG410XNNN,-	GO:0005643,cellular_component,nuclear pore;GO:0005737,cellular_component,cytoplasm;GO:0006611,biological_process,protein export from nucleus;GO:0008536,molecular_function,Ran GTPase binding;GO:0005049,molecular_function,nuclear export signal receptor activity;GO:0005829,cellular_component,cytosol;GO:0046827,biological_process,positive regulation of protein export from nucleus;GO:0005654,cellular_…	-
BRCA2	0.332867418	0.349757643	0.27096596	0.840196958	0.652090926	1.443977888	-1.544251637	2.986626772	18.23403087	0.004189139	0.742896758	K7C640,Breast cancer 2, early onset	-	PF00634,BRCA2 repeat;PF09169,BRCA2, helical;PF09103,BRCA2, oligonucleotide/oligosaccharide-binding, domain 1;PF09104,BRCA2, oligonucleotide/oligosaccharide-binding, domain 3;PF09121,Tower	IPR015188,BRCA2, OB3;IPR002093,BRCA2 repeat;IPR015252,Breast cancer type 2 susceptibility protein, helical domain;IPR015205,Tower domain;IPR015187,BRCA2, OB1;IPR012340,Nucleic acid-binding, OB-fold;IPR036315,BRCA2 helical domain superfamily;IPR015525,Breast cancer type 2 susceptibility protein	KOG4751,DNA recombinational repair protein BRCA2;ENOG410Y06W,-	GO:0006281,biological_process,DNA repair;GO:0000724,biological_process,double-strand break repair via homologous recombination	-
RB1	1.888294587	1.906130181	0.978324694	2.693846005	2.174496474	2.927844958	-0.649006476	3.673818373	5.774180665	0.048415543	0.742896758	A0A024RDV3,Retinoblastoma 1	NP_000312.2,retinoblastoma-associated protein	PF01857,Retinoblastoma-associated protein B domain;PF11934,omain of unknown function (DUF3452);PF01858,Retinoblastoma-associated protein A domain;PF08934,Rb C-terminal domain	IPR013763,Cyclin-like;IPR036915,Cyclin-like superfamily;IPR033057,Retinoblastoma-associated protein;IPR002720,Retinoblastoma-associated protein, A-box;IPR015030,Retinoblastoma-associated protein, C-terminal;IPR002719,Retinoblastoma-associated protein, B-box;IPR028309,Retinoblastoma protein family;IPR024599,Retinoblastoma-associated protein, N-terminal	ENOG410XQF7,-;KOG1010,Rb (Retinoblastoma tumor suppressor)-related protein	GO:0048565,biological_process,digestive tract development;GO:0048667,biological_process,cell morphogenesis involved in neuron differentiation;GO:2000134,biological_process,negative regulation of G1/S transition of mitotic cell cycle;GO:0071466,biological_process,cellular response to xenobiotic stimulus;GO:0000122,biological_process,negative regulation of transcription by RNA polymerase II;GO:0008…	K06618,ko05166,HTLV-I infection;K06618,ko05220,Chronic myeloid leukemia;K06618,ko05200,Pathways in cancer;K06618,ko05219,Bladder cancer;K06618,ko05169,Epstein-Barr virus infection;K06618,ko01522,Endocrine resistance;K06618,ko05223,Non-small cell lung cancer;K06618,ko05161,Hepatitis B;K06618,ko05212,Pancreatic cancer;K06618,ko05215,Prostate cancer;K06618,ko05218,Melanoma;K06618,ko05214,Glioma;K066…
DIAPH3	2.180403499	2.170363081	2.087036386	3.755180231	2.840627851	6.815244851	-0.966785628	4.586632574	6.317928675	0.0420078	0.742896758	K7DBA3,Diaphanous homolog 3	XP_016780837.1,protein diaphanous homolog 3 isoform X2	PF02181,ormin Homology 2 Domain;PF06345,RF Autoregulatory Domain;PF06371,iaphanous GTPase-binding Domain;PF06367,iaphanous FH3 Domain	IPR010465,DRF autoregulatory;IPR014768,Rho GTPase-binding/formin homology 3 (GBD/FH3) domain;IPR027654,Formin, protein diaphanous homologue 3;IPR011989,Armadillo-like helical;IPR010473,Formin, GTPase-binding domain;IPR010472,Formin, FH3 domain;IPR016024,Armadillo-type fold;IPR014767,Diaphanous autoregulatory (DAD) domain;IPR015425,Formin, FH2 domain	ENOG410Y29H,-;KOG1924,RhoA GTPase effector DIA/Diaphanous	GO:0030036,biological_process,actin cytoskeleton organization;GO:0016043,biological_process,cellular component organization;GO:0017048,molecular_function,Rho GTPase binding;GO:0003779,molecular_function,actin binding;GO:0045296,molecular_function,cadherin binding	-
G2E3	0.811256261	0.820667508	0.466701081	1.058106916	1.0329194	1.822898108	-0.842040986	3.201138152	6.549255006	0.039371235	0.742896758	G3V483,G2/M phase-specific E3 ubiquitin-protein ligase	-	PF00632,HECT-domain (ubiquitin-transferase);PF13771,PHD-like zinc-binding domain	IPR001965,Zinc finger, PHD-type;IPR011011,Zinc finger, FYVE/PHD-type;IPR000569,HECT domain;IPR013083,Zinc finger, RING/FYVE/PHD-type;IPR034732,Extended PHD (ePHD) domain;IPR019786,Zinc finger, PHD-type, conserved site;IPR035983,HECT, E3 ligase catalytic domain	ENOG410IPTH,-;ENOG410ZNVY,-	GO:0016567,biological_process,protein ubiquitination;GO:0016740,molecular_function,transferase activity;GO:0046872,molecular_function,metal ion binding;GO:0043231,cellular_component,intracellular membrane-bounded organelle;GO:0004842,molecular_function,ubiquitin-protein transferase activity;GO:0005829,cellular_component,cytosol	-
RP11-176H8.1	5.643427367	5.0963414	2.52911639	7.320191835	7.670887159	7.420861867	-0.698344665	4.689845828	7.019712992	0.033931547	0.742896758	F8W1H4,Uncharacterized protein	-	-	IPR023509,D-aminoacyl-tRNA deacylase-like superfamily;IPR003732,D-aminoacyl-tRNA deacylase DTD	COG1490,D-Tyr-tRNAtyr deacylase;KOG3323,D-Tyr-tRNA (Tyr) deacylase	GO:0051499,molecular_function,D-aminoacyl-tRNA deacylase activity;GO:0002161,molecular_function,aminoacyl-tRNA editing activity;GO:0005737,cellular_component,cytoplasm;GO:0051500,molecular_function,D-tyrosyl-tRNA(Tyr) deacylase activity;GO:0006399,biological_process,tRNA metabolic process;GO:0106074,biological_process,aminoacyl-tRNA metabolism involved in translational fidelity	-
EGLN3	3.197611536	3.977675233	0.766563931	1.279394546	1.19589279	0.554317036	1.425625716	3.714989026	6.515227535	0.039745097	0.742896758	G1QSP2,Egl-9 family hypoxia inducible factor 3	XP_003263738.1,-	PF13640,2OG-Fe(II) oxygenase superfamily	IPR005123,Oxoglutarate/iron-dependent dioxygenase;IPR006620,Prolyl 4-hydroxylase, alpha subunit	ENOG410ZHZN,-;KOG3710,EGL-Nine (EGLN) protein	GO:0042127,biological_process,regulation of cell proliferation;GO:0006915,biological_process,apoptotic process;GO:0031418,molecular_function,L-ascorbic acid binding;GO:0018401,biological_process,peptidyl-proline hydroxylation to 4-hydroxy-L-proline;GO:0016705,molecular_function,oxidoreductase activity, acting on paired donors, with incorporation or reduction of molecular oxygen;GO:0031545,molecul…	K09592,ko04066,HIF-1 signaling pathway;K09592,ko05211,Renal cell carcinoma;K09592,ko05200,Pathways in cancer
GMFB	4.433866358	4.28223399	2.687269208	6.115895362	6.174539972	5.982786357	-0.60409996	5.279976945	8.142829794	0.02526322	0.742896758	G3V4P8,Glia maturation factor beta	-	PF00241,Cofilin/tropomyosin-type actin-binding protein	IPR002108,Actin-depolymerising factor homology domain;IPR011171,Glia maturation factor;IPR029006,ADF-H/Gelsolin-like domain superfamily	KOG1736,Glia maturation factor beta;ENOG4111RK6,-	GO:0034316,biological_process,negative regulation of Arp2/3 complex-mediated actin nucleation;GO:0071933,molecular_function,Arp2/3 complex binding;GO:0003779,molecular_function,actin binding;GO:0005622,cellular_component,intracellular	-
LGALS3	4.294914556	5.448639741	6.895824302	3.765751458	4.01606966	2.940335443	0.785255411	3.493291615	5.875151392	0.047742055	0.742896758	A0A024R693,Galectin	NP_002297.2,galectin-3 isoform 1	PF00337,alactoside-binding lectin	IPR001079,Galectin, carbohydrate recognition domain;IPR013320,Concanavalin A-like lectin/glucanase domain superfamily;IPR015534,Galectin-3	ENOG4111EA0,-;KOG3587,Galectin, galactose-binding lectin	GO:0030246,molecular_function,carbohydrate binding	-
EXOC5	3.412097922	3.055879473	1.379101932	4.20943019	4.27608734	5.168632776	-0.752438368	5.466145669	6.008767408	0.045908103	0.742896758	A0A0A0MSI8,Exocyst complex component 5	-	PF07393,xocyst complex component Sec10	IPR009976,Exocyst complex component Sec10-like;IPR033960,Exocyst complex component EXOC5/Sec10	KOG3745,Exocyst subunit - Sec10p;ENOG410XSQQ,-	GO:0005737,cellular_component,cytoplasm;GO:0048278,biological_process,vesicle docking;GO:0000145,cellular_component,exocyst;GO:0006887,biological_process,exocytosis	-
ABCD4	3.910710781	4.147876381	4.123895835	3.084688065	3.338840059	2.385372208	0.590577364	4.956329254	6.17987521	0.042726402	0.742896758	A0A024R6B9,ATP-binding cassette, sub-family D	NP_005041.1,ATP-binding cassette sub-family D member 4 isoform a	PF06472,ABC transporter transmembrane region 2;PF00005,ABC transporter	IPR003439,ABC transporter-like;IPR027417,P-loop containing nucleoside triphosphate hydrolase;IPR011527,ABC transporter type 1, transmembrane domain;IPR036640,ABC transporter type 1, transmembrane domain superfamily;IPR003593,AAA+ ATPase domain;IPR017871,ABC transporter, conserved site	KOG0060,Long-chain acyl-CoA transporter, ABC superfamily (involved in peroxisome organization and biogenesis);COG4178,ABC-type uncharacterized transport system, permease and ATPase components	GO:0042626,molecular_function,ATPase activity, coupled to transmembrane movement of substances;GO:0055085,biological_process,transmembrane transport;GO:0016887,molecular_function,ATPase activity;GO:0016020,cellular_component,membrane;GO:1990830,biological_process,cellular response to leukemia inhibitory factor;GO:0005789,cellular_component,endoplasmic reticulum membrane;GO:0000166,molecular_funct…	K05678,ko02010,ABC transporters;K05678,ko04146,Peroxisome
FOS	5.464825944	6.783570246	0.532540813	66.32277239	82.19682306	2.911528263	-3.535880248	6.388227808	7.568870662	0.03003181	0.742896758	Q6FG41,FOS protein	NP_005243.1,proto-oncogene c-Fos	PF00170,bZIP transcription factor	IPR029816,c-Fos/v-Fos;IPR000837,AP-1 transcription factor;IPR004827,Basic-leucine zipper domain	KOG1414,Transcriptional activator FOSB/c-Fos and related bZIP transcription factors;ENOG4111CH5,-	GO:0046982,molecular_function,protein heterodimerization activity;GO:1901216,biological_process,positive regulation of neuron death;GO:0034097,biological_process,response to cytokine;GO:0035994,biological_process,response to muscle stretch;GO:1902895,biological_process,positive regulation of pri-miRNA transcription by RNA polymerase II;GO:0006355,biological_process,regulation of transcription, DN…	K04379,ko05166,HTLV-I infection;K04379,ko04662,B cell receptor signaling pathway;K04379,ko01522,Endocrine resistance;K04379,ko05161,Hepatitis B;K04379,ko05231,Choline metabolism in cancer;K04379,ko05168,Herpes simplex infection;K04379,ko05031,Amphetamine addiction;K04379,ko04024,cAMP signaling pathway;K04379,ko04668,TNF signaling pathway;K04379,ko04917,Prolactin signaling pathway;K04379,ko05200,P…
CEP128	1.629145821	1.564293039	0.775703157	2.432463463	1.999717526	4.722925624	-1.164986159	4.345720074	7.786429314	0.028427702	0.742896758	G9BAV9,Lens epithelium-derived protein	-	-	-	ENOG410XT5I,-;ENOG410IGDD,-	-	-
CKB	3.691032337	4.833480524	7.337536191	3.325987553	3.179949779	2.538792102	0.978813381	3.529189407	6.451186098	0.040461525	0.742896758	H2Q8Y8,Creatine kinase, brain	XP_009426805.1,-	PF02807,ATP:guanido phosphotransferase, N-terminal domain;PF00217,ATP:guanido phosphotransferase, C-terminal catalytic domain	IPR036802,ATP:guanido phosphotransferase, N-terminal domain superfamily;IPR022415,ATP:guanido phosphotransferase active site;IPR022413,ATP:guanido phosphotransferase, N-terminal;IPR000749,ATP:guanido phosphotransferase;IPR022414,ATP:guanido phosphotransferase, catalytic domain;IPR014746,Glutamine synthetase/guanido kinase, catalytic domain	KOG3581,Creatine kinases;COG3869,Arginine kinase	GO:0043209,cellular_component,myelin sheath;GO:0016301,molecular_function,kinase activity;GO:0031625,molecular_function,ubiquitin protein ligase binding;GO:0003824,molecular_function,catalytic activity;GO:0016740,molecular_function,transferase activity;GO:0005524,molecular_function,ATP binding;GO:0004111,molecular_function,creatine kinase activity;GO:0005739,cellular_component,mitochondrion;GO:00…	K00933,ko00330,Arginine and proline metabolism
ZBTB42	1.303225077	1.22203979	1.362587544	0.903178755	0.9554387	0.708016398	0.724788756	2.107404997	7.94384623	0.026546764	0.742896758	H2REQ1,Zinc finger and BTB domain containing 42	XP_009426864.1,-	PF00096,Zinc finger, C2H2 type;PF13894,C2H2-type zinc finger;PF00651,BTB/POZ domain	IPR013087,Zinc finger C2H2-type;IPR011333,SKP1/BTB/POZ domain superfamily;IPR000210,BTB/POZ domain;IPR036236,Zinc finger C2H2 superfamily	KOG1721,FOG: Zn-finger;COG5048,FOG: Zn-finger	GO:0005737,cellular_component,cytoplasm;GO:0003676,molecular_function,nucleic acid binding;GO:0000122,biological_process,negative regulation of transcription by RNA polymerase II;GO:0005886,cellular_component,plasma membrane;GO:0007517,biological_process,muscle organ development;GO:0005634,cellular_component,nucleus;GO:0005654,cellular_component,nucleoplasm	-
PLD4	0.315832919	0.405238223	0.415700132	0.204362438	0.290028772	0.214293182	0.809324111	1.138963643	6.576128831	0.038154294	0.742896758	F5H2B5,Phospholipase D4	NP_001295103.1,phospholipase D4 isoform 1	PF13918,PLD-like domain	IPR001736,Phospholipase D/Transphosphatidylase;IPR032803,PLD-like domain	KOG3603,Predicted phospholipase D;ENOG410XQZ4,-	GO:0045335,cellular_component,phagocytic vesicle;GO:0006909,biological_process,phagocytosis;GO:0003824,molecular_function,catalytic activity;GO:0005783,cellular_component,endoplasmic reticulum;GO:0032588,cellular_component,trans-Golgi network membrane;GO:0016020,cellular_component,membrane;GO:0002244,biological_process,hematopoietic progenitor cell differentiation;GO:0005634,cellular_component,nu…	-
MKRN3	0.533611106	0.597614257	0.343867618	0.970052591	0.631140259	0.984630904	-0.739505111	1.954706504	6.499663387	0.039159102	0.742896758	G3RZ99,Makorin ring finger protein 3	-	PF15815,3 ubiquitin-protein ligase makorin-1, C-terminal;PF00097,Zinc finger, C3HC4 type (RING finger)	-	-	-	-
ARHGAP11A	21.06013804	18.43891065	7.342624822	32.08381228	24.64380067	63.81976732	-1.340853095	7.462537543	7.368296535	0.031617808	0.742896758	H2Q931,Rho GTPase activating protein 11A	XP_510272.3,rho GTPase-activating protein 11A isoform X1	PF00620,RhoGAP domain	IPR008936,Rho GTPase activation protein;IPR000198,Rho GTPase-activating protein domain	ENOG410YVI5,-;KOG2710,Rho GTPase-activating protein	GO:0007165,biological_process,signal transduction	-
CASC5	1.708131772	1.499171432	0.713779853	2.490271793	1.8839024	5.113947808	-1.242089568	4.500896727	7.094660605	0.033964229	0.742896758	G1QS69,Kinetochore scaffold 1	-	-	IPR037388,Kinetochore scaffold 1	ENOG410XZXJ,-;ENOG410IF9C,-	GO:0008608,biological_process,attachment of spindle microtubules to kinetochore;GO:0000777,cellular_component,condensed chromosome kinetochore;GO:0010923,biological_process,negative regulation of phosphatase activity;GO:0034501,biological_process,protein localization to kinetochore;GO:0001669,cellular_component,acrosomal vesicle;GO:0005829,cellular_component,cytosol;GO:0016604,cellular_component,…	-
B2M	12.46392906	14.009447	13.24133377	9.586697268	10.31371653	7.119893869	0.67731205	6.097879731	7.37434712	0.030724232	0.742896758	H2RCV0,Beta-2-microglobulin	-	PF07654,Immunoglobulin C1-set domain	-	-	-	-
C15orf48	1.977218248	2.080145647	1.648098753	1.021122057	1.378431406	0.790358776	0.944727212	1.10122576	10.76643255	0.013976687	0.742896758	H0YKW5,Chromosome 15 open reading frame 48	-	PF06522,NADH-ubiquinone reductase complex 1 MLRQ subunit	IPR010530,NADH-ubiquinone reductase complex 1 MLRQ subunit	ENOG410J1F7,-;ENOG410YXE9,-	GO:0016021,cellular_component,integral component of membrane;GO:0016020,cellular_component,membrane	-
CCDC33	1.886188053	1.796386569	1.185156021	1.078494248	1.277546575	0.75038698	0.736848102	3.233004284	8.384464689	0.023811299	0.742896758	F7DNT2,Coiled-coil domain containing 33	XP_014998184.1,coiled-coil domain-containing protein 33 isoform X4	-	IPR000008,C2 domain;IPR035892,C2 domain superfamily	ENOG410IJ8S,-;ENOG410YHJ3,-	-	-
MPG	6.254237244	7.354349222	10.23319287	5.002509332	5.418387006	4.35236766	0.845055708	3.466912037	6.514316084	0.039755176	0.742896758	Q1W6H1,DNA-3-methyladenine glycosylase	NP_002425.2,DNA-3-methyladenine glycosylase isoform a	PF02245,Methylpurine-DNA glycosylase (MPG)	IPR011034,Formyl transferase-like, C-terminal domain superfamily;IPR003180,Methylpurine-DNA glycosylase;IPR036995,Methylpurine-DNA glycosylase superfamily	COG2094,3-methyladenine DNA glycosylase;KOG4486,3-methyladenine DNA glycosylase	GO:0003824,molecular_function,catalytic activity;GO:0003677,molecular_function,DNA binding;GO:0003905,molecular_function,alkylbase DNA N-glycosylase activity;GO:0006284,biological_process,base-excision repair	K03652,ko03410,Base excision repair
RAB40C	3.272693298	3.845532414	3.57720732	2.45262179	2.827641753	1.848768876	0.70777031	3.655743856	7.880852552	0.026970799	0.742896758	A0A0D9RJR9,RAB40C, member RAS oncogene family	XP_007978449.1,-	PF00071,Ras family;PF07525,SOCS box	IPR036036,SOCS box-like domain superfamily;IPR001806,Small GTPase superfamily;IPR005225,Small GTP-binding protein domain;IPR001496,SOCS box domain;IPR027417,P-loop containing nucleoside triphosphate hydrolase	-	GO:0005525,molecular_function,GTP binding;GO:0003924,molecular_function,GTPase activity;GO:0016567,biological_process,protein ubiquitination;GO:0005622,cellular_component,intracellular;GO:0035556,biological_process,intracellular signal transduction	-
SULT1A1	0.364225052	0.43312958	0.406462119	0.208005814	0.258945657	0.185694237	1.002933196	1.511147703	13.74808123	0.007941448	0.742896758	H2R150,Sulfotransferase	XP_016784285.1,-;XP_016784284.1,sulfotransferase 1A1-like isoform X2;XP_016784286.1,-	PF00685,Sulfotransferase domain	IPR000863,Sulfotransferase domain;IPR027417,P-loop containing nucleoside triphosphate hydrolase	KOG1584,Sulfotransferase;ENOG4111H56,-	GO:0008146,molecular_function,sulfotransferase activity;GO:0004062,molecular_function,aryl sulfotransferase activity;GO:0016740,molecular_function,transferase activity;GO:0047894,molecular_function,flavonol 3-sulfotransferase activity;GO:0006068,biological_process,ethanol catabolic process;GO:0050294,molecular_function,steroid sulfotransferase activity;GO:0050427,biological_process,3'-phosphoaden…	K01014,ko05204,Chemical carcinogenesis
TMEM219	1.96139678	1.909006708	2.820511112	1.686493333	1.360698411	1.120049168	0.835589883	2.189837693	6.002071688	0.045997767	0.742896758	A0A024R618,Testicular tissue protein Li 203	NP_001077082.1,-;XP_005255180.1,-;NP_919256.1,insulin-like growth factor-binding protein 3 receptor precursor	PF14940,Transmembrane 219	-	ENOG4110155,-;ENOG410IWEC,-	GO:0016021,cellular_component,integral component of membrane;GO:0016020,cellular_component,membrane	-
ALDOA	69.48327301	88.75977705	131.2602481	56.85874204	53.98535126	43.0226971	1.077984466	8.883019607	7.836852656	0.02807209	0.742896758	G3RDM7,Fructose-bisphosphate aldolase	-	PF00274,ructose-bisphosphate aldolase class-I	IPR029768,Fructose-bisphosphate aldolase class-I active site;IPR000741,Fructose-bisphosphate aldolase, class-I;IPR013785,Aldolase-type TIM barrel	-	GO:0006941,biological_process,striated muscle contraction;GO:0004332,molecular_function,fructose-bisphosphate aldolase activity;GO:0070062,cellular_component,extracellular exosome;GO:0061827,cellular_component,sperm head;GO:0008092,molecular_function,cytoskeletal protein binding;GO:0070061,molecular_function,fructose binding;GO:0007339,biological_process,binding of sperm to zona pellucida;GO:0003…	-
TMEM265	6.076600097	6.792485645	8.269039901	3.845029117	4.866070666	2.528159222	1.058953176	2.472636966	9.620915332	0.018515231	0.742896758	U3EVS8,Uncharacterized protein LOC100862671	-	PF04505,Interferon-induced transmembrane protein	IPR007593,CD225/Dispanin family	-	GO:0009607,biological_process,response to biotic stimulus;GO:0016021,cellular_component,integral component of membrane;GO:0016020,cellular_component,membrane	-
MMP2	0.421175271	0.41657336	0.479393144	0.230242358	0.190526503	0.248077381	1.093429134	0.783745322	11.78615048	0.011394283	0.742896758	A0A024R6R4,Matrix metallopeptidase 2	NP_004521.1,72 kDa type IV collagenase isoform 1 preproprotein	PF00413,Matrixin;PF01471,Putative peptidoglycan binding domain;PF00040,ibronectin type II domain;PF00045,Hemopexin	IPR001818,Peptidase M10, metallopeptidase;IPR018486,Hemopexin, conserved site;IPR036375,Hemopexin-like domain superfamily;IPR036365,PGBD-like superfamily;IPR021190,Peptidase M10A;IPR000562,Fibronectin type II domain;IPR002477,Peptidoglycan binding-like;IPR036366,PGBD superfamily;IPR024079,Metallopeptidase, catalytic domain superfamily;IPR013806,Kringle-like fold;IPR006026,Peptidase, metallopeptid…	KOG1565,Gelatinase A and related matrix metalloproteases;ENOG410XQ5D,-	GO:0060325,biological_process,face morphogenesis;GO:0001666,biological_process,response to hypoxia;GO:0060346,biological_process,bone trabecula formation;GO:0048705,biological_process,skeletal system morphogenesis;GO:0005615,cellular_component,extracellular space;GO:0006508,biological_process,proteolysis;GO:0016787,molecular_function,hydrolase activity;GO:0005737,cellular_component,cytoplasm;GO:0…	K01398,ko01522,Endocrine resistance;K01398,ko04670,Leukocyte transendothelial migration;K01398,ko05219,Bladder cancer;K01398,ko04915,Estrogen signaling pathway;K01398,ko05200,Pathways in cancer;K01398,ko05205,Proteoglycans in cancer;K01398,ko04912,GnRH signaling pathway;K01398,ko04933,AGE-RAGE signaling pathway in diabetic complications
CES1	25.25208492	27.15530832	24.17250905	19.83447167	20.12179525	10.71773027	0.715605709	5.971790843	6.038883754	0.045022592	0.742896758	K7AH75,Carboxylic ester hydrolase	-	PF07859,alpha/beta hydrolase fold;PF00135,Carboxylesterase family	IPR019819,Carboxylesterase type B, conserved site;IPR019826,Carboxylesterase type B, active site;IPR029058,Alpha/Beta hydrolase fold;IPR002018,Carboxylesterase, type B	COG2272,Carboxylesterase type B;KOG1516,Carboxylesterase and related proteins	GO:0016787,molecular_function,hydrolase activity	-
MT2A	70.32094037	82.12091544	175.6605404	37.48216579	41.83326775	45.44677818	1.583348932	6.706798045	10.29279212	0.016036323	0.742896758	H3BSP9,Metallothionein	-	PF00131,Metallothionein	IPR000006,Metallothionein, vertebrate;IPR017854,Metallothionein domain superfamily;IPR018064,Metallothionein, vertebrate, metal binding site;IPR023587,Metallothionein domain superfamily, vertebrate;IPR003019,Metallothionein	ENOG410JFS1,-;ENOG41113QR,-	GO:0046872,molecular_function,metal ion binding	-
MT1X	3.054662421	4.545964802	2.83434775	0.708032672	0.754990859	0.562404083	2.459497356	1.924745853	80.60014447	5.08E-05	0.41796269	L5LWA8,Uncharacterized protein	-	-	-	-	-	-
CDH16	0.606598583	0.7869089	0.330157825	0.367890921	0.342767045	0.161165353	1.061338788	0.692384764	6.584043139	0.038993796	0.742896758	B2R7S8,cDNA, FLJ93586, highly similar to Homo sapiens cadherin 16, KSP-cadherin	-	PF00028,Cadherin domain	IPR020894,Cadherin conserved site;IPR002126,Cadherin;IPR015919,Cadherin-like;IPR030721,Cadherin-16	ENOG410XQHI,-;KOG3594,FOG: Cadherin repeats	GO:0007155,biological_process,cell adhesion;GO:0007156,biological_process,homophilic cell adhesion via plasma membrane adhesion molecules;GO:0005509,molecular_function,calcium ion binding;GO:0005886,cellular_component,plasma membrane;GO:0016020,cellular_component,membrane;GO:0016339,biological_process,calcium-dependent cell-cell adhesion via plasma membrane cell adhesion molecules;GO:0016021,cell…	-
TRADD	4.010483129	4.812065115	4.107235469	3.108838322	2.629511341	2.048173016	0.846468878	3.170705945	11.82493666	0.011308827	0.742896758	K7CAG9,TNFRSF1A-associated via death domain	XP_511022.4,-;XP_016785506.1,-;XP_009429270.2,-	PF09034,TRADD, N-terminal domain;PF00531,eath domain	IPR035712,TRADD;IPR009095,TRADD, N-terminal;IPR036729,TRADD, N-terminal domain superfamily;IPR011029,Death-like domain superfamily;IPR000488,Death domain	ENOG4111IRA,-;ENOG410IF81,-	GO:0070513,molecular_function,death domain binding;GO:0007165,biological_process,signal transduction;GO:0005737,cellular_component,cytoplasm;GO:0042802,molecular_function,identical protein binding;GO:0004871,molecular_function,signal transducer activity;GO:0051798,biological_process,positive regulation of hair follicle development;GO:0060090,molecular_function,molecular adaptor activity;GO:000588…	K03171,ko04622,RIG-I-like receptor signaling pathway;K03171,ko04064,NF-kappa B signaling pathway;K03171,ko05152,Tuberculosis;K03171,ko05203,Viral carcinogenesis;K03171,ko04210,Apoptosis;K03171,ko04920,Adipocytokine signaling pathway;K03171,ko04071,Sphingolipid signaling pathway;K03171,ko05160,Hepatitis C;K03171,ko04668,TNF signaling pathway;K03171,ko05169,Epstein-Barr virus infection
TPPP3	7.837962941	6.253305012	9.268261736	3.641948371	4.166598975	3.298069912	1.214635499	3.95804349	16.63366292	0.005223086	0.742896758	A0A024R702,Brain specific protein, isoform CRA_a	NP_057224.2,tubulin polymerization-promoting protein family member 3;NP_057048.2,-	PF05517,p25-alpha	IPR011992,EF-hand domain pair;IPR008907,P25-alpha;IPR030795,Tubulin polymerisation-promoting protein family member 3	KOG4070,Putative signal transduction protein p25;ENOG4111H9J,-	GO:0046785,biological_process,microtubule polymerization;GO:0001578,biological_process,microtubule bundle formation;GO:0015631,molecular_function,tubulin binding	-
ADAT1	2.627943851	2.611068075	1.241025975	3.378013914	3.441062717	3.95049947	-0.677845273	3.6677248	6.15776446	0.04331766	0.742896758	B2RBG6,cDNA, FLJ95496, highly similar to Homo sapiens adenosine deaminase, tRNA-specific 1	-	PF02137,Adenosine-deaminase (editase) domain	IPR002466,Adenosine deaminase/editase	ENOG410XT0Z,-;KOG2777,tRNA-specific adenosine deaminase 1	GO:0003723,molecular_function,RNA binding;GO:0004000,molecular_function,adenosine deaminase activity;GO:0006396,biological_process,RNA processing	-
RNASEK	10.79143358	12.44383873	14.66462523	9.690147707	9.249502258	6.929174681	0.692396025	4.280711051	5.78924188	0.048686907	0.742896758	K7D5Z9,Ribonuclease, RNase K	XP_003315387.1,-	-	IPR026770,Ribonuclease kappa	ENOG411200W,-;ENOG410ITXX,-	GO:0004521,molecular_function,endoribonuclease activity;GO:0090305,biological_process,nucleic acid phosphodiester bond hydrolysis;GO:0090502,biological_process,RNA phosphodiester bond hydrolysis, endonucleolytic;GO:0016021,cellular_component,integral component of membrane;GO:0016020,cellular_component,membrane	K19770,ko04212,Longevity regulating pathway - worm
CTD-2545G14.7	26.20235985	28.92356995	46.72806423	20.64504398	23.30583004	16.87993	0.911736389	4.44880589	6.017378694	0.045793127	0.742896758	G3Q6Y0,CTD nuclear envelope phosphatase 1b	-	PF03031,NLI interacting factor-like phosphatase	IPR004274,FCP1 homology domain;IPR023214,HAD superfamily;IPR036412,HAD-like superfamily;IPR011948,Dullard phosphatase domain, eukaryotic	KOG1605,TFIIF-interacting CTD phosphatase, including NLI-interacting factor (involved in RNA polymerase II regulation);COG5190,TFIIF-interacting CTD phosphatases, including NLI-interacting factor	GO:0016311,biological_process,dephosphorylation;GO:0016791,molecular_function,phosphatase activity;GO:0016021,cellular_component,integral component of membrane;GO:0016020,cellular_component,membrane	-
KCTD11	5.55347772	6.813991499	6.351913409	3.677453916	3.746496007	3.018183103	0.963114884	3.92072104	16.26471396	0.005256692	0.742896758	G3RRD5,Uncharacterized protein	XP_004058519.1,-;XP_004058524.1,-	PF02214,BTB/POZ domain	IPR003131,Potassium channel tetramerisation-type BTB domain;IPR011333,SKP1/BTB/POZ domain superfamily	-	GO:0051260,biological_process,protein homooligomerization	-
TMEM256-PLSCR3	2.357588731	2.970816746	3.655389743	2.185200147	1.994010698	1.734075296	0.74901154	3.046085589	5.816545795	0.048577034	0.742896758	B2RBF8,Phospholipid scramblase	-	PF03803,Scramblase	IPR005552,Scramblase	ENOG410XSYS,-;KOG0621,Phospholipid scramblase	-	-
TMEM256	7.759476486	9.624029582	11.84653126	7.18691075	4.995222554	5.705649806	0.849561075	2.523346218	6.645009837	0.03834376	0.742896758	G3QD08,Uncharacterized protein	XP_004058527.1,-	PF04241,Protein of unknown function (DUF423)	IPR006696,Protein of unknown function DUF423	-	GO:0005743,cellular_component,mitochondrial inner membrane;GO:0016021,cellular_component,integral component of membrane;GO:0016020,cellular_component,membrane	-
SAT2	14.52102607	16.00939848	19.86598102	10.64219094	10.50479621	6.303520371	1.024817317	4.453214434	9.948208243	0.017249341	0.742896758	K7DQ87,Spermidine/spermine N1-acetyltransferase family member 2	XP_511959.2,diamine acetyltransferase 2 isoform X1	PF00583,Acetyltransferase (GNAT) family	IPR032959,Diamine acetyltransferase 2;IPR016181,Acyl-CoA N-acyltransferase;IPR000182,GNAT domain	COG0454,Histone acetyltransferase HPA2 and related acetyltransferases;KOG3216,Diamine acetyltransferase	GO:0032918,biological_process,spermidine acetylation;GO:0004145,molecular_function,diamine N-acetyltransferase activity;GO:0016740,molecular_function,transferase activity;GO:0032919,biological_process,spermine acetylation;GO:0008080,molecular_function,N-acetyltransferase activity;GO:0032920,biological_process,putrescine acetylation;GO:0046204,biological_process,nor-spermidine metabolic process;GO…	-
LRRC75A	4.852111254	5.011485873	6.200121602	3.64007905	3.985003171	3.219951904	0.704937395	4.083954547	6.70544731	0.037114234	0.742896758	G3S2A0,Leucine rich repeat containing 75A	XP_004042236.2,leucine-rich repeat-containing protein 75A isoform X1	-	IPR032675,Leucine-rich repeat domain superfamily	-	-	-
MAPK7	2.376678856	2.737656802	2.782919605	1.93278203	1.786903208	1.940865287	0.60032412	3.580920543	6.022148014	0.044746123	0.742896758	A0A024QZ20,Mitogen-activated protein kinase	NP_620602.2,-;NP_002740.2,mitogen-activated protein kinase 7 isoform 1;NP_620603.2,-	PF00069,Protein kinase domain	IPR011009,Protein kinase-like domain superfamily;IPR017441,Protein kinase, ATP binding site;IPR003527,Mitogen-activated protein (MAP) kinase, conserved site;IPR008271,Serine/threonine-protein kinase, active site;IPR000719,Protein kinase domain	ENOG410XNY0,-;KOG0660,Mitogen-activated protein kinase	GO:0004672,molecular_function,protein kinase activity;GO:0018105,biological_process,peptidyl-serine phosphorylation;GO:0016301,molecular_function,kinase activity;GO:0051534,-,-;GO:0043066,biological_process,negative regulation of apoptotic process;GO:0005737,cellular_component,cytoplasm;GO:0000165,biological_process,MAPK cascade;GO:0070377,biological_process,negative regulation of ERK5 cascade;GO…	K04464,ko04011,MAPK signaling pathway - yeast;K04464,ko05206,MicroRNAs in cancer;K04464,ko04010,MAPK signaling pathway;K04464,ko04912,GnRH signaling pathway;K04464,ko04139,Regulation of mitophagy - yeast;K04464,ko04722,Neurotrophin signaling pathway;K04464,ko04540,Gap junction;K04464,ko04921,Oxytocin signaling pathway
ATAD5	1.521102409	1.465175027	0.602353392	2.978347836	1.892012427	4.830359133	-1.403132466	3.949647072	9.683528019	0.018263866	0.742896758	K7C8V0,ATPase family, AAA domain containing 5	-	PF00004,ATPase family associated with various cellular activities (AAA)	IPR003959,ATPase, AAA-type, core;IPR003593,AAA+ ATPase domain;IPR027417,P-loop containing nucleoside triphosphate hydrolase	ENOG410YF58,-;KOG1968,Replication factor C, subunit RFC1 (large subunit)	GO:0005524,molecular_function,ATP binding	-
RARA	3.118516909	4.12159222	4.045756795	2.533402347	2.967881401	2.078936889	0.704626684	3.921550741	6.737589586	0.036755374	0.742896758	A8MUP8,Retinoic acid receptor alpha	XP_005257609.1,retinoic acid receptor alpha isoform X4	PF00105,Zinc finger, C4 type (two domains);PF00104,Ligand-binding domain of nuclear hormone receptor	IPR000536,Nuclear hormone receptor, ligand-binding domain;IPR035500,Nuclear hormone receptor-like domain superfamily;IPR001723,Nuclear hormone receptor;IPR001628,Zinc finger, nuclear hormone receptor-type;IPR003078,Retinoic acid receptor;IPR013088,Zinc finger, NHR/GATA-type	-	GO:0003707,molecular_function,steroid hormone receptor activity;GO:0003677,molecular_function,DNA binding;GO:0003708,molecular_function,retinoic acid receptor activity;GO:0043565,molecular_function,sequence-specific DNA binding;GO:0015629,cellular_component,actin cytoskeleton;GO:0003700,molecular_function,DNA binding transcription factor activity;GO:0046872,molecular_function,metal ion binding;GO…	-
BRCA1	3.189520954	3.001897728	2.139790155	5.427071455	4.216898713	11.24734242	-1.26360771	5.431420298	9.02464342	0.021152623	0.742896758	G8I0D8,Breast cancer type 1 susceptibility protein	-	PF12820,Serine-rich domain associated with BRCT;PF00533,BRCA1 C Terminus (BRCT) domain;PF00097,Zinc finger, C3HC4 type (RING finger)	IPR017907,Zinc finger, RING-type, conserved site;IPR036420,BRCT domain superfamily;IPR025994,BRCA1, serine-rich domain;IPR001841,Zinc finger, RING-type;IPR031099,BRCA1-associated;IPR013083,Zinc finger, RING/FYVE/PHD-type;IPR011364,Breast cancer type 1 susceptibility protein (BRCA1);IPR018957,Zinc finger, C3HC4 RING-type;IPR001357,BRCT domain	ENOG4112BIH,-;ENOG410ITQ4,-	GO:0085020,biological_process,protein K6-linked ubiquitination;GO:0003677,molecular_function,DNA binding;GO:0005694,cellular_component,chromosome;GO:0006974,biological_process,cellular response to DNA damage stimulus;GO:0031436,cellular_component,BRCA1-BARD1 complex;GO:0046872,molecular_function,metal ion binding;GO:0007049,biological_process,cell cycle;GO:0004842,molecular_function,ubiquitin-pro…	-
ARL4D	6.531237511	6.62889156	4.615020207	4.635405324	4.717357552	2.783586213	0.646849583	3.011454083	6.298583344	0.041284629	0.742896758	G1R162,ADP ribosylation factor like GTPase 4D	-	PF00025,ADP-ribosylation factor family	-	-	-	-
ITGB3	0.255014666	0.254622118	0.089699832	0.088429271	0.090744551	0.087678557	1.209317519	-0.557124557	7.674287779	0.028424894	0.742896758	L7UUZ7,Integrin beta	-	PF00362,Integrin beta chain VWA domain;PF17205,Integrin plexin domain;PF07965,Integrin beta tail domain;PF08725,Integrin beta cytoplasmic domain;PF07974,-like domain	IPR027068,Integrin beta-3 subunit;IPR015812,Integrin beta subunit;IPR036465,von Willebrand factor A-like domain superfamily;IPR014836,Integrin beta subunit, cytoplasmic domain;IPR002369,Integrin beta subunit, VWA domain;IPR016201,PSI domain;IPR032695,Integrin domain superfamily;IPR013111,EGF-like domain, extracellular;IPR012896,Integrin beta subunit, tail;IPR033760,Integrin beta N-terminal;IPR036…	ENOG410XP60,-;KOG1226,Integrin beta subunit (N-terminal portion of extracellular region)	GO:0008305,cellular_component,integrin complex;GO:0030334,biological_process,regulation of cell migration;GO:0007155,biological_process,cell adhesion;GO:0004872,-,-;GO:0007044,biological_process,cell-substrate junction assembly;GO:0007160,biological_process,cell-matrix adhesion;GO:0070527,biological_process,platelet aggregation;GO:0007229,biological_process,integrin-mediated signaling pathway;GO:…	-
PRR11	5.366938864	6.290225967	3.272433463	8.256129512	6.533836408	10.5368717	-0.702199449	4.757927871	5.829003315	0.048209236	0.742896758	D2SNZ4,Proline rich 11, isoform CRA_a	NP_060774.2,proline-rich protein 11	-	-	ENOG4112CB1,-;ENOG410IJIM,-	-	-
CTD-2510F5.6	5.07123981	5.984911869	3.449618824	7.35153647	7.823278782	9.520619012	-0.69505796	1.864905523	7.201238815	0.0321627	0.742896758	A0A1D5QS43,Proline rich 11	-	-	IPR019354,Smg8/Smg9;IPR028802,Protein SMG8	-	GO:0000184,biological_process,nuclear-transcribed mRNA catabolic process, nonsense-mediated decay	-
BRIP1	0.771235069	0.888626698	0.280525253	1.432551974	0.926669328	2.387896422	-1.267846156	3.136686131	6.714961806	0.037615408	0.742896758	A0A024QZ45,BRCA1 interacting protein C-terminal helicase 1, isoform CRA_a	NP_114432.2,Fanconi anemia group J protein	PF13307,Helicase C-terminal domain;PF06733,AD_2	IPR014001,Helicase superfamily 1/2, ATP-binding domain;IPR013020,ATP-dependent helicase Rad3/Chl1-like;IPR027417,P-loop containing nucleoside triphosphate hydrolase;IPR006554,Helicase-like, DEXD box c2 type;IPR014013,Helicase superfamily 1/2, ATP-binding domain, DinG/Rad3-type;IPR010614,DEAD2;IPR006555,ATP-dependent helicase, C-terminal	COG1199,Rad3-related DNA helicases;KOG1132,Helicase of the DEAD superfamily	GO:0007283,biological_process,spermatogenesis;GO:0003676,molecular_function,nucleic acid binding;GO:0072520,biological_process,seminiferous tubule development;GO:0032508,biological_process,DNA duplex unwinding;GO:0005634,cellular_component,nucleus;GO:0016787,molecular_function,hydrolase activity;GO:0005737,cellular_component,cytoplasm;GO:0016818,molecular_function,hydrolase activity, acting on ac…	K15362,ko03460,Fanconi anemia pathway
APOH	10.48047417	10.09650742	4.512500915	4.869319291	5.794522279	3.981219812	0.836959224	3.129946893	7.873352395	0.027656351	0.742896758	G1QHF4,Apolipoprotein H	XP_003268711.1,beta-2-glycoprotein 1	PF00084,Sushi repeat (SCR repeat);PF09014,Beta-2-glycoprotein-1 fifth domain	IPR000436,Sushi/SCR/CCP domain;IPR015104,Beta-2-glycoprotein-1 fifth domain;IPR035976,Sushi/SCR/CCP superfamily	ENOG410XPJ1,-;KOG4297,C-type lectin	GO:0001937,biological_process,negative regulation of endothelial cell proliferation;GO:0034364,cellular_component,high-density lipoprotein particle;GO:0005576,cellular_component,extracellular region;GO:0005615,cellular_component,extracellular space;GO:0009986,cellular_component,cell surface;GO:0034392,biological_process,negative regulation of smooth muscle cell apoptotic process;GO:0031012,cellul…	-
GPRC5C	1.624343339	1.97095546	1.892541803	1.276960648	1.384015124	0.911588965	0.746150726	3.620182648	8.057442563	0.025875998	0.742896758	A0A0C4DFY5,G-protein-coupled receptor family C group 5 member C	NP_071319.2,G-protein coupled receptor family C group 5 member C isoform a	PF00003,7 transmembrane sweet-taste receptor of 3 GCPR	IPR017978,GPCR family 3, C-terminal	ENOG410IEI6,-;ENOG4110E9P,-	GO:0004930,molecular_function,G-protein coupled receptor activity;GO:0016020,cellular_component,membrane;GO:0016021,cellular_component,integral component of membrane;GO:0007186,biological_process,G-protein coupled receptor signaling pathway	-
SMIM6	4.815065131	4.162895068	4.128319151	3.137529155	3.356856029	2.524992364	0.6509495	2.030096303	7.638529069	0.028686939	0.742896758	G1QKF4,Small integral membrane protein 6	-	-	-	-	-	-
METRNL	1.902405201	2.38240691	2.241996244	1.63900589	1.149644893	0.578208677	1.089720161	2.152977286	7.494115864	0.030610411	0.742896758	H9F471,Meteorin-like protein	-	-	-	ENOG410IGT2,-;ENOG4111N7F,-	-	-
C18orf54	0.843358363	0.764610407	0.373855347	1.134030272	1.00072844	2.063610218	-1.04136139	2.633126257	6.921846895	0.035565268	0.742896758	H2QEK1,Uncharacterized protein	XP_016788685.1,-;XP_009432222.1,lung adenoma susceptibility protein 2 isoform X1;XP_009432224.1,-	PF15792,Lung adenoma susceptibility protein 2	IPR031587,Lung adenoma susceptibility protein 2	ENOG410IGEU,-;ENOG4111V88,-	GO:0008285,biological_process,negative regulation of cell proliferation	-
RAB27B	5.895797309	5.447072222	3.317875442	8.735079541	8.645417389	7.083502195	-0.662524089	5.573722053	8.420787331	0.023602545	0.742896758	G3RHZ4,RAB27B, member RAS oncogene family	XP_004059498.1,-;XP_018869284.1,-	PF00071,Ras family	IPR001806,Small GTPase superfamily;IPR005225,Small GTP-binding protein domain;IPR027417,P-loop containing nucleoside triphosphate hydrolase	-	GO:0019904,molecular_function,protein domain specific binding;GO:0005794,cellular_component,Golgi apparatus;GO:0019003,molecular_function,GDP binding;GO:0005525,molecular_function,GTP binding;GO:0005795,cellular_component,Golgi stack;GO:0031489,molecular_function,myosin V binding;GO:0042470,cellular_component,melanosome;GO:0071985,biological_process,multivesicular body sorting pathway;GO:0030140,…	K07886,ko04972,Pancreatic secretion
RTTN	0.8752239	0.881294426	0.724684271	1.351983992	1.133941289	1.651678197	-0.647133238	3.316265836	6.910751366	0.034780966	0.742896758	K7C2J4,Rotatin	-	PF14726,Rotatin, an armadillo repeat protein, centriole functioning	IPR011989,Armadillo-like helical;IPR030791,Rotatin;IPR016024,Armadillo-type fold;IPR029249,Rotatin, N-terminal	ENOG410XRDG,-;ENOG410IEI0,-	GO:0044782,biological_process,cilium organization;GO:0036064,cellular_component,ciliary basal body;GO:0005813,cellular_component,centrosome	-
HCN2	6.027914157	7.657848026	6.404214024	5.349867093	4.763518328	2.759643834	0.762800577	4.242209175	6.662407664	0.03803773	0.742896758	H0WXB3,Hyperpolarization activated cyclic nucleotide gated potassium and sodium channel 2	-	PF00027,Cyclic nucleotide-binding domain;PF00520,Ion transport protein;PF08412,Ion transport protein N-terminal	IPR014710,RmlC-like jelly roll fold;IPR018488,Cyclic nucleotide-binding, conserved site;IPR000595,Cyclic nucleotide-binding domain;IPR018490,Cyclic nucleotide-binding-like;IPR005821,Ion transport domain;IPR013621,Ion transport N-terminal;IPR003938,Potassium channel, voltage-dependent, EAG/ELK/ERG	ENOG410XPSE,-;KOG0498,K+-channel ERG and related proteins, contain PAS/PAC sensor domain	GO:0005267,molecular_function,potassium channel activity;GO:0005244,molecular_function,voltage-gated ion channel activity;GO:0005886,cellular_component,plasma membrane;GO:0098855,cellular_component,HCN channel complex;GO:0005222,molecular_function,intracellular cAMP activated cation channel activity;GO:0005248,molecular_function,voltage-gated sodium channel activity;GO:0042391,biological_process,…	-
BTBD2	3.11050106	3.234397478	4.363965132	2.393541137	2.683254073	1.952071335	0.755957822	4.173626438	6.164919814	0.043880976	0.742896758	H9FBH5,BTB/POZ domain-containing protein 2	-	PF08005,PHR domain;PF00651,BTB/POZ domain;PF07707,BTB And C-terminal Kelch	IPR011705,BTB/Kelch-associated;IPR000210,BTB/POZ domain;IPR038648,PHR domain superfamily;IPR011333,SKP1/BTB/POZ domain superfamily;IPR012983,PHR	KOG2075,Topoisomerase TOP1-interacting protein BTBD1;ENOG410XQ3X,-	-	-
ANGPTL4	14.59734635	24.18515683	2.282746893	4.636301776	4.83095386	1.269163422	1.960902471	4.371605881	5.866522951	0.04786379	0.742896758	K7AXV2,Angiopoietin-like 4	XP_016790418.1,angiopoietin-related protein 4 isoform X1	PF00147,ibrinogen beta and gamma chains, C-terminal globular domain	IPR020837,Fibrinogen, conserved site;IPR028793,Angiopoietin-related protein 4;IPR002181,Fibrinogen, alpha/beta/gamma chain, C-terminal globular domain;IPR036056,Fibrinogen-like, C-terminal	ENOG410ZYS4,-;KOG2579,Ficolin and related extracellular proteins	GO:0070328,biological_process,triglyceride homeostasis;GO:0043066,biological_process,negative regulation of apoptotic process;GO:0001525,biological_process,angiogenesis;GO:0004857,molecular_function,enzyme inhibitor activity;GO:2000352,biological_process,negative regulation of endothelial cell apoptotic process;GO:0051005,biological_process,negative regulation of lipoprotein lipase activity;GO:00…	K08767,ko03320,PPAR signaling pathway
MIR1199	2.380064662	2.774084422	2.448731119	2.133121373	1.693846878	1.578853789	0.605023914	2.377928009	6.231743989	0.042088429	0.742896758	A0A044PY82,Uncharacterized protein MISP3	-	PF15304,A-kinase anchor protein 2 C-terminus	IPR029304,A-kinase anchor protein 2, C-terminal domain	ENOG410IHG4,-;ENOG4111C5I,-	-	-
KLF2	0.925449655	1.210661453	1.171876304	2.977060357	3.923523019	1.336381096	-1.175421412	1.946148923	7.818266856	0.028202483	0.742896758	K7CWI5,Kruppel-like factor 2	XP_003316222.2,Krueppel-like factor 2	PF00096,Zinc finger, C2H2 type	IPR013087,Zinc finger C2H2-type;IPR036236,Zinc finger C2H2 superfamily	KOG1721,FOG: Zn-finger;COG5048,FOG: Zn-finger	GO:0034101,biological_process,erythrocyte homeostasis;GO:0003676,molecular_function,nucleic acid binding;GO:0035264,biological_process,multicellular organism growth;GO:0000122,biological_process,negative regulation of transcription by RNA polymerase II;GO:0071499,biological_process,cellular response to laminar fluid shear stress;GO:0005634,cellular_component,nucleus;GO:0000902,biological_process,…	K17845,ko04068,FoxO signaling pathway
RAB3A	0.719081509	0.577728845	0.514898254	0.295931619	0.28198837	0.261776068	1.20100866	-0.214463959	13.8319123	0.00782641	0.742896758	G5B4D4,Ras-related protein Rab-3A	XP_004873398.2,-	PF00071,Ras family	IPR037872,Rab3;IPR005225,Small GTP-binding protein domain;IPR001806,Small GTPase superfamily;IPR027417,P-loop containing nucleoside triphosphate hydrolase	-	GO:0007409,biological_process,axonogenesis;GO:0016188,biological_process,synaptic vesicle maturation;GO:0005525,molecular_function,GTP binding;GO:0007005,biological_process,mitochondrion organization;GO:0050975,biological_process,sensory perception of touch;GO:0048172,biological_process,regulation of short-term neuronal synaptic plasticity;GO:0003016,biological_process,respiratory system process;…	K07882,ko04911,Insulin secretion;K07882,ko04721,Synaptic vesicle cycle
ZNF708	0.172722072	0.290359926	0.170870403	0.393914065	0.368769068	0.440146952	-0.835826071	0.441583785	6.29262731	0.041355433	0.742896758	G3QPG8,Zinc finger protein 708	-	PF00096,Zinc finger, C2H2 type;PF01352,KRAB box	IPR013087,Zinc finger C2H2-type;IPR001909,Krueppel-associated box;IPR036051,KRAB domain superfamily;IPR036236,Zinc finger C2H2 superfamily	-	GO:0006355,biological_process,regulation of transcription, DNA-templated;GO:0003676,molecular_function,nucleic acid binding;GO:0046872,molecular_function,metal ion binding;GO:0005622,cellular_component,intracellular	-
GPI	36.77419746	48.05372472	49.05676401	28.42940887	26.352265	25.09469833	0.874290589	8.372278683	9.579529723	0.018031866	0.742896758	A0A0A0MTS2,Glucose-6-phosphate isomerase	-	PF00342,Phosphoglucose isomerase	IPR023096,Phosphoglucose isomerase, C-terminal;IPR001672,Phosphoglucose isomerase (PGI);IPR035482,Phosphoglucose isomerase, SIS domain 2;IPR018189,Phosphoglucose isomerase, conserved site;IPR035476,Phosphoglucose isomerase, SIS domain 1	KOG2446,Glucose-6-phosphate isomerase;COG0166,Glucose-6-phosphate isomerase	GO:0004347,molecular_function,glucose-6-phosphate isomerase activity;GO:0006096,biological_process,glycolytic process;GO:0006094,biological_process,gluconeogenesis;GO:0005886,cellular_component,plasma membrane;GO:0005829,cellular_component,cytosol;GO:0016853,molecular_function,isomerase activity;GO:0005654,cellular_component,nucleoplasm	-
RP11-618P17.4	87.72151052	119.3684452	143.9080244	68.00229082	64.88598716	66.84688789	0.957253802	6.525571354	8.684802787	0.022878801	0.742896758	K7ESF4,Uncharacterized protein	-	PF00342,Phosphoglucose isomerase	IPR001672,Phosphoglucose isomerase (PGI);IPR035482,Phosphoglucose isomerase, SIS domain 2	KOG2061,Uncharacterized MYND Zn-finger protein;KOG2446,Glucose-6-phosphate isomerase;COG0166,Glucose-6-phosphate isomerase	GO:0006094,biological_process,gluconeogenesis;GO:0004347,molecular_function,glucose-6-phosphate isomerase activity;GO:0006096,biological_process,glycolytic process	-
CNFN	5.14894558	5.376889745	3.676689025	3.568846989	2.928376738	3.420019673	0.600659306	1.307859375	5.888400258	0.046558132	0.742896758	A0A0D9S168,Cornifelin	-	PF04749,PLAC8 family	IPR006461,PLAC8 motif-containing protein	-	GO:0001533,cellular_component,cornified envelope	-
ZNF428	22.93014534	20.55336298	33.92444054	14.80363867	17.58134145	16.15146516	0.828224681	5.289519127	5.899844604	0.047395923	0.742896758	M0QXZ5,Zinc finger protein 428	-	-	IPR013087,Zinc finger C2H2-type	-	GO:0003676,molecular_function,nucleic acid binding	-
KCNN4	6.160838503	7.018549724	8.253714123	5.207190816	5.394817332	3.996397182	0.694342955	4.335267647	6.086612742	0.04446744	0.742896758	K7BT53,Potassium intermediate/small conductance calcium-activated channel, subfamily N, member 4	XP_016791575.1,intermediate conductance calcium-activated potassium channel protein 4 isoform X1	PF07885,Ion channel;PF02888,Calmodulin binding domain;PF03530,Calcium-activated SK potassium channel	IPR015449,Potassium channel, calcium-activated, SK;IPR004178,Calmodulin-binding domain;IPR013099,Potassium channel domain;IPR036122,SK, calmodulin-binding domain superfamily	ENOG410XT9D,-;KOG3684,Ca2+-activated K+ channel proteins (intermediate/small conductance classes)	GO:0046541,biological_process,saliva secretion;GO:0005267,molecular_function,potassium channel activity;GO:0030322,biological_process,stabilization of membrane potential;GO:0015269,molecular_function,calcium-activated potassium channel activity;GO:0045332,biological_process,phospholipid translocation;GO:0005516,molecular_function,calmodulin binding;GO:0006816,biological_process,calcium ion transp…	K04945,ko04974,Protein digestion and absorption;K04945,ko04911,Insulin secretion;K04945,ko04970,Salivary secretion
ZNF180	2.157276742	2.114771477	1.102161138	2.980785619	2.751022647	3.563050549	-0.731816683	3.529749634	7.493354535	0.029926151	0.742896758	H2QGJ8,Zinc finger protein 180	-	PF00096,Zinc finger, C2H2 type;PF01352,KRAB box	IPR013087,Zinc finger C2H2-type;IPR001909,Krueppel-associated box;IPR036051,KRAB domain superfamily;IPR036236,Zinc finger C2H2 superfamily	KOG1721,FOG: Zn-finger;COG5048,FOG: Zn-finger	GO:0006355,biological_process,regulation of transcription, DNA-templated;GO:0003676,molecular_function,nucleic acid binding;GO:0046872,molecular_function,metal ion binding;GO:0005622,cellular_component,intracellular	-
ZNF296	0.883448887	1.256854057	2.175233794	0.616976701	0.636899191	0.532772623	1.448071845	0.936915053	9.188971798	0.020379078	0.742896758	G3QLI5,Zinc finger protein 296	XP_004060995.1,zinc finger protein 296	PF00096,Zinc finger, C2H2 type	IPR013087,Zinc finger C2H2-type;IPR036236,Zinc finger C2H2 superfamily	-	GO:0007283,biological_process,spermatogenesis;GO:0003676,molecular_function,nucleic acid binding;GO:0001076,molecular_function,transcription factor activity, RNA polymerase II transcription factor binding;GO:0005634,cellular_component,nucleus;GO:0000122,biological_process,negative regulation of transcription by RNA polymerase II	-
FOSB	0.037835442	0.098683301	0.053233531	10.46360487	17.03823192	0.159162759	-7.04417904	4.60435679	19.38747822	0.003583493	0.742896758	K7CED2,FBJ murine osteosarcoma viral oncogene homolog B	XP_016791702.1,-	PF00170,bZIP transcription factor	IPR000837,AP-1 transcription factor;IPR004827,Basic-leucine zipper domain;IPR029813,Protein FosB	-	GO:0006366,biological_process,transcription by RNA polymerase II;GO:0071277,biological_process,cellular response to calcium ion;GO:0006357,biological_process,regulation of transcription by RNA polymerase II;GO:0003700,molecular_function,DNA binding transcription factor activity;GO:0045944,biological_process,positive regulation of transcription by RNA polymerase II;GO:0006355,biological_process,re…	K09029,ko04380,Osteoclast differentiation;K09029,ko05034,Alcoholism;K09029,ko05030,Cocaine addiction;K09029,ko05031,Amphetamine addiction
QPCTL	1.617354597	2.001209611	1.840339377	1.284881734	1.212455838	0.974215276	0.773073931	1.872542459	9.008997923	0.02053121	0.742896758	G3QIU7,Glutaminyl-peptide cyclotransferase like	-	PF04389,Peptidase family M28	IPR007484,Peptidase M28	-	GO:0005794,cellular_component,Golgi apparatus;GO:0016603,molecular_function,glutaminyl-peptide cyclotransferase activity;GO:0017186,biological_process,peptidyl-pyroglutamic acid biosynthetic process, using glutaminyl-peptide cyclotransferase;GO:0016021,cellular_component,integral component of membrane;GO:0016020,cellular_component,membrane;GO:0008270,molecular_function,zinc ion binding	-
BBC3	3.641149656	3.805474784	5.066199991	2.35917059	2.758520193	1.468062768	1.079248539	3.385509497	9.678035823	0.018285735	0.742896758	H2QGP2,BCL2 binding component 3	-	-	IPR031661,Bcl-2-binding component 3	ENOG41119TR,-;ENOG410IW36,-	GO:0090200,biological_process,positive regulation of release of cytochrome c from mitochondria;GO:0097193,biological_process,intrinsic apoptotic signaling pathway;GO:0005739,cellular_component,mitochondrion;GO:0043065,biological_process,positive regulation of apoptotic process	-
NDUFA3	1.858125296	1.900431044	3.413898606	1.340480558	1.588021778	1.181188013	0.974698156	2.288329171	5.932041142	0.046949583	0.742896758	K7BXN9,NADH dehydrogenase	NP_001238904.1,-;XP_016792292.1,-	PF14987,NADH dehydrogenase 1 alpha subcomplex subunit 3	IPR026626,NADH dehydrogenase [ubiquinone] 1 alpha subcomplex subunit 3	ENOG410J189,-;ENOG411212S,-	GO:0005743,cellular_component,mitochondrial inner membrane;GO:0005747,cellular_component,mitochondrial respiratory chain complex I;GO:0016021,cellular_component,integral component of membrane;GO:0016020,cellular_component,membrane	K03947,ko05010,Alzheimer's disease;K03947,ko05012,Parkinson's disease;K03947,ko00190,Oxidative phosphorylation;K03947,ko05016,Huntington's disease;K03947,ko04932,Non-alcoholic fatty liver disease (NAFLD)
ZNF581	8.054917088	10.48259241	7.634212708	5.888289163	7.497544467	4.334039717	0.670583116	3.676725132	6.541272479	0.038612763	0.742896758	H2P088,Zinc finger protein 581	XP_003779314.1,-	PF00096,Zinc finger, C2H2 type;PF13894,C2H2-type zinc finger	IPR013087,Zinc finger C2H2-type;IPR036236,Zinc finger C2H2 superfamily	KOG1721,FOG: Zn-finger;COG5048,FOG: Zn-finger	GO:0003676,molecular_function,nucleic acid binding	-
ZSCAN5A	0.348468231	0.329470139	0.22675736	0.59116381	0.499539293	0.389028646	-0.619505064	1.674066395	6.050172917	0.044378238	0.742896758	A0A024R4S6,Zinc finger and SCAN domain containing 5, isoform CRA_a	NP_001308993.1,-;NP_077279.1,zinc finger and SCAN domain-containing protein 5A isoform b;NP_001308995.1,-;NP_001308996.1,-;NP_001308994.1,-;NP_001308997.1,-;NP_001308998.1,-;NP_001308999.1,-;NP_001309001.1,-	PF00096,Zinc finger, C2H2 type;PF12874,Zinc-finger of C2H2 type;PF02023,SCAN domain	IPR003309,SCAN domain;IPR013087,Zinc finger C2H2-type;IPR038269,SCAN domain superfamily;IPR036236,Zinc finger C2H2 superfamily	KOG1721,FOG: Zn-finger;COG5048,FOG: Zn-finger	GO:0003676,molecular_function,nucleic acid binding;GO:0003700,molecular_function,DNA binding transcription factor activity;GO:0046872,molecular_function,metal ion binding;GO:0006355,biological_process,regulation of transcription, DNA-templated;GO:0006351,biological_process,transcription, DNA-templated;GO:0005634,cellular_component,nucleus	-
TAF1B	2.682545853	2.696793154	1.430507059	3.566980896	3.672232405	4.070743001	-0.668709152	3.598897606	7.348982844	0.030929664	0.742896758	G3QJP7,TATA-box binding protein associated factor, RNA polymerase I subunit B	XP_018877012.1,TATA box-binding protein-associated factor RNA polymerase I subunit B	PF11781,Zinc-finger of RNA-polymerase I-specific TFIIB, Rrn7	IPR033599,RNA polymerase I transcription initiation factor TAF1B/Rrn7;IPR021752,Transcription initiation factor Rrn7, Zinc-finger	-	GO:0006360,biological_process,transcription by RNA polymerase I;GO:0001188,biological_process,RNA polymerase I transcriptional preinitiation complex assembly;GO:0070860,cellular_component,RNA polymerase I core factor complex;GO:0001164,molecular_function,RNA polymerase I CORE element sequence-specific DNA binding	-
GEN1	0.953359079	0.924742921	0.437397604	1.311612374	1.230548894	2.169083916	-0.980560457	3.773903464	7.651933914	0.029405654	0.742896758	H2QHG9,Gen homolog 1, endonuclease	XP_009440316.1,-;XP_009440318.1,-;XP_009440317.1,-;XP_003949810.1,flap endonuclease GEN homolog 1 isoform X1;XP_009440315.1,-	PF00867,XPG I-region;PF00752,XPG N-terminal domain	IPR006085,XPG N-terminal;IPR008918,Helix-hairpin-helix motif, class 2;IPR036279,5'-3' exonuclease, C-terminal domain superfamily;IPR006084,XPG/Rad2 endonuclease;IPR006086,XPG-I domain;IPR029060,PIN-like domain superfamily	KOG2519,5'-3' exonuclease;COG0258,5'-3' exonuclease (including N-terminal domain of PolI)	GO:0003677,molecular_function,DNA binding;GO:0003824,molecular_function,catalytic activity;GO:0004518,molecular_function,nuclease activity;GO:0006281,biological_process,DNA repair;GO:0090305,biological_process,nucleic acid phosphodiester bond hydrolysis;GO:0004519,molecular_function,endonuclease activity	-
WDR54	4.709705517	6.50656353	8.337599421	3.824967913	3.903665575	3.193328059	0.994228491	3.91088324	8.558868434	0.023565311	0.742896758	K7A5B2,WD repeat domain 54	-	-	-	-	-	-
WBP1	5.122760518	5.525586848	6.335276016	4.413483868	4.275628419	3.086092268	0.66488019	3.576510213	5.831771747	0.047701731	0.742896758	A8MX15,HCG2039828, isoform CRA_g	-	PF11669,WW domain-binding protein 1	IPR021684,WW domain-binding protein 1-like	-	GO:0016021,cellular_component,integral component of membrane;GO:0016020,cellular_component,membrane	-
ARID5A	0.484569593	0.659686793	0.801549147	0.276673236	0.399450566	0.387770552	1.006375506	0.919938643	7.007510827	0.034614422	0.742896758	K7BCT7,AT rich interactive domain 5A	XP_016804468.1,AT-rich interactive domain-containing protein 5A isoform X3	PF01388,ARID/BRIGHT DNA binding domain	IPR001606,ARID DNA-binding domain;IPR036431,ARID DNA-binding domain superfamily	ENOG410Y2AP,-;KOG2744,DNA-binding proteins Bright/BRCAA1/RBP1 and related proteins containing BRIGHT domain	GO:0071391,biological_process,cellular response to estrogen stimulus;GO:0030331,molecular_function,estrogen receptor binding;GO:0050681,molecular_function,androgen receptor binding;GO:0003677,molecular_function,DNA binding;GO:0005730,cellular_component,nucleolus;GO:0043565,molecular_function,sequence-specific DNA binding;GO:0000122,biological_process,negative regulation of transcription by RNA po…	-
NT5DC4	0.375721608	0.389104167	0.297354944	0.63669075	0.444907568	1.142503171	-0.99279556	1.234933659	5.7745393	0.04918744	0.742896758	H2QIK3,Uncharacterized protein	-	PF05761,5' nucleotidase family	IPR008380,HAD-superfamily hydrolase, subfamily IG, 5'-nucleotidase;IPR023214,HAD superfamily;IPR036412,HAD-like superfamily;IPR016695,Purine 5'-nucleotidase	ENOG410XQAV,-;KOG2469,IMP-GMP specific 5'-nucleotidase	GO:0016311,biological_process,dephosphorylation;GO:0046872,molecular_function,metal ion binding;GO:0008253,molecular_function,5'-nucleotidase activity	-
CKAP2L	3.972003677	3.622456166	2.303372761	5.721250131	4.529428062	9.661559716	-0.950051202	4.683864343	7.192758655	0.033097476	0.742896758	H2QIK4,Uncharacterized protein	XP_515696.4,cytoskeleton-associated protein 2-like	PF15297,Cytoskeleton-associated protein 2 C-terminus	IPR029197,Cytoskeleton-associated protein 2, C-terminal;IPR026165,Cytoskeleton-associated protein 2 family	ENOG4111T8P,-;ENOG410IGXX,-	GO:0005829,cellular_component,cytosol;GO:0072686,cellular_component,mitotic spindle;GO:0005813,cellular_component,centrosome	-
EPC2	2.735091684	3.035108158	1.059139368	4.262221148	4.316513483	4.149211641	-0.853540759	4.153127073	6.78499974	0.036904326	0.742896758	G7N818,Enhancer of polycomb homolog	XP_014965554.1,-	PF06752,nhancer of Polycomb C-terminus;PF10513,nhancer of polycomb-like	IPR019542,Enhancer of polycomb-like, N-terminal;IPR009607,Enhancer of polycomb, C-terminal;IPR024943,Enhancer of polycomb protein	ENOG410XSSX,-;KOG2261,Polycomb enhancer protein, EPC	GO:0006357,biological_process,regulation of transcription by RNA polymerase II;GO:0035267,cellular_component,NuA4 histone acetyltransferase complex;GO:0006355,biological_process,regulation of transcription, DNA-templated;GO:0006351,biological_process,transcription, DNA-templated;GO:0032777,cellular_component,Piccolo NuA4 histone acetyltransferase complex;GO:0005634,cellular_component,nucleus	-
ITGB6	0.113839625	0.16522118	0.108501944	0.197473954	0.232971987	0.338669368	-0.905747505	0.340521086	5.982301397	0.045276122	0.742896758	G3R1W1,Integrin beta	XP_004032744.2,integrin beta-6 isoform X1	PF00362,Integrin beta chain VWA domain;PF17205,Integrin plexin domain;PF07965,Integrin beta tail domain;PF08725,Integrin beta cytoplasmic domain;PF07974,-like domain	IPR015812,Integrin beta subunit;IPR036465,von Willebrand factor A-like domain superfamily;IPR014836,Integrin beta subunit, cytoplasmic domain;IPR002369,Integrin beta subunit, VWA domain;IPR016201,PSI domain;IPR032695,Integrin domain superfamily;IPR013111,EGF-like domain, extracellular;IPR012896,Integrin beta subunit, tail;IPR015436,Integrin beta-6 subunit;IPR033760,Integrin beta N-terminal;IPR036…	-	GO:0008305,cellular_component,integrin complex;GO:0030054,cellular_component,cell junction;GO:0016021,cellular_component,integral component of membrane;GO:0007155,biological_process,cell adhesion;GO:0009897,cellular_component,external side of plasma membrane;GO:0005925,cellular_component,focal adhesion;GO:0016020,cellular_component,membrane;GO:0004872,-,-;GO:0007160,biological_process,cell-matrix…	K06589,ko04510,Focal adhesion;K06589,ko05412,Arrhythmogenic right ventricular cardiomyopathy (ARVC);K06589,ko05410,Hypertrophic cardiomyopathy (HCM);K06589,ko04151,PI3K-Akt signaling pathway;K06589,ko05414,Dilated cardiomyopathy;K06589,ko04810,Regulation of actin cytoskeleton;K06589,ko04512,ECM-receptor interaction
OSBPL6	0.174788805	0.256437183	0.117957505	0.309664124	0.344666091	0.319632349	-0.755131196	1.542296518	7.025213414	0.033717121	0.742896758	G3QYZ4,Oxysterol-binding protein	-	PF15409,Pleckstrin homology domain;PF01237,Oxysterol-binding protein	IPR000648,Oxysterol-binding protein;IPR037239,Oxysterol-binding protein superfamily;IPR001849,Pleckstrin homology domain;IPR018494,Oxysterol-binding protein, conserved site;IPR011993,PH-like domain superfamily	-	GO:0006869,biological_process,lipid transport	-
SLC39A10	7.121125711	6.572242558	2.029966082	13.05838379	12.42253146	9.773272358	-1.127094331	5.833190841	7.97955877	0.027096832	0.742896758	H2QJ63,Solute carrier family 39	-	PF02535,ZIP Zinc transporter	IPR003689,Zinc/iron permease	KOG2693,Putative zinc transporter;COG0428,Predicted divalent heavy-metal cations transporter	GO:0030001,biological_process,metal ion transport;GO:0055085,biological_process,transmembrane transport;GO:0071578,biological_process,zinc ion import across plasma membrane;GO:0006882,biological_process,cellular zinc ion homeostasis;GO:0016020,cellular_component,membrane;GO:0050861,biological_process,positive regulation of B cell receptor signaling pathway;GO:0005887,cellular_component,integral c…	-
CCDC150	0.6991527	0.756929096	0.424852561	1.172968661	0.791215741	1.855956442	-0.966249724	3.193689056	6.597881643	0.038844981	0.742896758	H2R6B2,Uncharacterized protein	-	-	-	ENOG410Y643,-;ENOG410IHQS,-	-	-
SGO2	4.37272657	3.962193108	3.272509661	6.606174608	5.079443116	10.87957335	-0.880925805	5.093788521	6.634990014	0.038449606	0.742896758	K7C9V9,Shugoshin-like 2	XP_009442228.2,shugoshin-like 2;XP_016804972.1,-;XP_016804973.1,-	-	IPR026706,Shugoshin 2	ENOG410Z3EE,-;ENOG410IVI8,-	GO:0051754,biological_process,meiotic sister chromatid cohesion, centromeric;GO:0030892,cellular_component,mitotic cohesin complex;GO:0000775,cellular_component,chromosome, centromeric region;GO:0016604,cellular_component,nuclear body;GO:0005654,cellular_component,nucleoplasm	-
OBSL1	3.66768765	4.029186495	2.634852079	2.671390213	2.595900845	1.799121464	0.639438097	4.799073212	7.728811807	0.028031321	0.742896758	H2RCR6,Obscurin like 1	XP_003309516.1,obscurin-like protein 1 isoform X7	PF13927,Immunoglobulin domain;PF07679,Immunoglobulin I-set domain	IPR003961,Fibronectin type III;IPR007110,Immunoglobulin-like domain;IPR036116,Fibronectin type III superfamily;IPR036179,Immunoglobulin-like domain superfamily;IPR013783,Immunoglobulin-like fold;IPR003599,Immunoglobulin subtype;IPR003598,Immunoglobulin subtype 2;IPR013098,Immunoglobulin I-set	KOG0613,Projectin/twitchin and related proteins;ENOG410XQFD,-	GO:0006941,biological_process,striated muscle contraction;GO:1990393,cellular_component,3M complex;GO:0008307,molecular_function,structural constituent of muscle;GO:0045214,biological_process,sarcomere organization;GO:0005737,cellular_component,cytoplasm;GO:0048471,cellular_component,perinuclear region of cytoplasm;GO:0031430,cellular_component,M band;GO:0000226,biological_process,microtubule cyt…	-
FERMT1	3.201751008	2.726819028	2.155861154	3.904154781	4.267606414	4.757439668	-0.593002394	4.219412834	7.35056002	0.030916838	0.742896758	Q54A15,DTGCU2	NP_060141.3,fermitin family homolog 1	PF00373,RM central domain;PF00169,PH domain	IPR019748,FERM central domain;IPR037837,Kindlin/fermitin, PH domain;IPR001849,Pleckstrin homology domain;IPR011993,PH-like domain superfamily;IPR035963,FERM superfamily, second domain;IPR019749,Band 4.1 domain;IPR037843,Kindlin/fermitin	KOG3727,Mitogen inducible gene product (contains ERM and PH domains);ENOG410XS1B,-	GO:0007229,biological_process,integrin-mediated signaling pathway	-
ESF1	44.73630396	41.7821252	22.57333866	63.90466639	58.00665615	69.69229649	-0.752159188	7.30737045	7.79449961	0.027566567	0.742896758	G1RWU3,ESF1 nucleolar pre-rRNA processing protein homolog	-	PF08159,NUC153 domain	IPR012580,NUC153	COG5638,Uncharacterized conserved protein;KOG2318,Uncharacterized conserved protein	GO:0005634,cellular_component,nucleus	-
EIF2S2	116.8190204	110.5966109	63.15197905	145.630557	149.3742084	175.8890183	-0.632587596	8.374805036	5.713004049	0.049083482	0.742896758	H2P1P6,Eukaryotic translation initiation factor 2 subunit 2	-	PF01873,omain found in IF2B/IF5	IPR016190,Translation initiation factor IF2/IF5, zinc-binding;IPR016189,Translation initiation factor IF2/IF5, N-terminal;IPR002735,Translation initiation factor IF2/IF5	COG1601,Translation initiation factor 2, beta subunit (eIF-2beta)/eIF-5 N-terminal domain;KOG2768,Translation initiation factor 2, beta subunit (eIF-2beta)	GO:0003743,molecular_function,translation initiation factor activity;GO:0005737,cellular_component,cytoplasm;GO:0006413,biological_process,translational initiation;GO:0005850,cellular_component,eukaryotic translation initiation factor 2 complex	-
SOGA1	2.671157677	2.614125724	1.315714153	3.459532177	3.272056749	4.240947318	-0.67778491	5.446649529	6.021868085	0.045087033	0.742896758	G3REI8,Suppressor of glucose, autophagy associated 1	-	PF14818,omain of unknown function (DUF4482);PF11365,Protein SOGA	IPR027881,Protein SOGA;IPR027882,Domain of unknown function DUF4482	-	GO:0010506,biological_process,regulation of autophagy;GO:0005615,cellular_component,extracellular space	-
RBL1	2.854345378	2.649898968	0.794372315	4.24190192	3.573257734	7.63911532	-1.279843083	4.405325471	6.705992384	0.037707774	0.742896758	H2QKB0,Retinoblastoma-like 1	XP_001139919.1,retinoblastoma-like protein 1 isoform X1	PF01857,Retinoblastoma-associated protein B domain;PF11934,omain of unknown function (DUF3452);PF01858,Retinoblastoma-associated protein A domain;PF08934,Rb C-terminal domain	IPR013763,Cyclin-like;IPR036915,Cyclin-like superfamily;IPR002720,Retinoblastoma-associated protein, A-box;IPR015030,Retinoblastoma-associated protein, C-terminal;IPR002719,Retinoblastoma-associated protein, B-box;IPR028310,Retinoblastoma-like protein 1;IPR028309,Retinoblastoma protein family;IPR024599,Retinoblastoma-associated protein, N-terminal	ENOG410XQF7,-;KOG1010,Rb (Retinoblastoma tumor suppressor)-related protein	GO:2000773,biological_process,negative regulation of cellular senescence;GO:0005667,cellular_component,transcription factor complex;GO:0043550,biological_process,regulation of lipid kinase activity;GO:0000122,biological_process,negative regulation of transcription by RNA polymerase II;GO:1990841,molecular_function,promoter-specific chromatin binding;GO:0007049,biological_process,cell cycle;GO:001…	K04681,ko04110,Cell cycle;K04681,ko04350,TGF-beta signaling pathway;K04681,ko05203,Viral carcinogenesis
SNX21	1.710932447	1.639742209	2.380986196	1.102647326	1.057699122	1.276358374	0.877525663	2.689058779	7.387583286	0.031460583	0.742896758	H2QKH1,Sorting nexin family member 21	XP_003953806.1,sorting nexin-21 isoform X4	PF00787,PX domain	-	ENOG41114JN,-;ENOG410IMHU,-	-	-
PLTP	0.762530817	0.73683337	0.804646504	0.329356403	0.269004254	0.338909276	1.407445455	0.542865249	19.48152169	0.003308399	0.742896758	B3KUE5,Phospholipid transfer protein, isoform CRA_c	-	PF01273,LBP / BPI / CETP family, N-terminal domain;PF02886,LBP / BPI / CETP family, C-terminal domain	IPR017942,Lipid-binding serum glycoprotein, N-terminal;IPR030675,Lipid binding protein BPI/LBP;IPR017943,Bactericidal permeability-increasing protein, alpha/beta domain superfamily;IPR017954,Lipid-binding serum glycoprotein, conserved site;IPR030179,Phospholipid transfer protein;IPR001124,Lipid-binding serum glycoprotein, C-terminal;IPR032942,BPI/LBP/Plunc family	KOG4160,BPI/LBP/CETP family protein;ENOG410Z88E,-	GO:0006629,biological_process,lipid metabolic process;GO:0008289,molecular_function,lipid binding;GO:0005615,cellular_component,extracellular space	-
EYA2	1.354985679	1.609280381	1.756640312	1.065697365	0.842301911	0.98341225	0.833464756	2.244215035	8.619568893	0.022633455	0.742896758	A8KAG7,Eyes absent homolog	-	PF00702,haloacid dehalogenase-like hydrolase	IPR028473,Eyes absent homologue 2;IPR028472,Eyes absent family;IPR036412,HAD-like superfamily;IPR006545,EYA domain;IPR038102,EYA domain superfamily	KOG3107,Predicted haloacid dehalogenase-like hydrolase (eyes absent);ENOG410XT12,-	GO:0016787,molecular_function,hydrolase activity;GO:0004721,molecular_function,phosphoprotein phosphatase activity;GO:0004725,molecular_function,protein tyrosine phosphatase activity;GO:0035335,biological_process,peptidyl-tyrosine dephosphorylation;GO:0014706,biological_process,striated muscle tissue development;GO:0046872,molecular_function,metal ion binding;GO:0006355,biological_process,regulat…	-
KCNB1	0.053974126	0.038627726	0.022226418	0.064049261	0.075486313	0.097126089	-0.985058222	0.099584983	6.451105106	0.039524417	0.742896758	H2P291,Potassium voltage-gated channel subfamily B member 1	XP_002830449.1,potassium voltage-gated channel subfamily B member 1	PF02214,BTB/POZ domain;PF00520,Ion transport protein;PF03521,Kv2 voltage-gated K+ channel	IPR004350,Potassium channel, voltage dependent, Kv2.1;IPR003131,Potassium channel tetramerisation-type BTB domain;IPR000210,BTB/POZ domain;IPR011333,SKP1/BTB/POZ domain superfamily;IPR003968,Potassium channel, voltage dependent, Kv;IPR027359,Voltage-dependent channel domain superfamily;IPR005821,Ion transport domain;IPR003973,Potassium channel, voltage dependent, Kv2;IPR028325,Voltage-gated potas…	KOG3713,Voltage-gated K+ channel KCNB/KCNC;COG1226,Kef-type K+ transport systems, predicted NAD-binding component	GO:0005267,molecular_function,potassium channel activity;GO:0090314,biological_process,positive regulation of protein targeting to membrane;GO:0051260,biological_process,protein homooligomerization;GO:0005244,molecular_function,voltage-gated ion channel activity;GO:0005886,cellular_component,plasma membrane;GO:0098900,biological_process,regulation of action potential;GO:0042593,biological_process…	-
EEF1A2	66.40255826	74.30350765	110.839894	50.25718468	55.22951679	30.88674237	1.05022211	7.067638234	7.234428743	0.032738109	0.742896758	A0A291PNG1,Translation elongation factor 1 alpha 2	-	-	IPR027417,P-loop containing nucleoside triphosphate hydrolase;IPR000795,Transcription factor, GTP-binding domain;IPR004161,Translation elongation factor EFTu-like, domain 2;IPR004160,Translation elongation factor EFTu/EF1A, C-terminal;IPR004539,Translation elongation factor EF1A, eukaryotic/archaeal;IPR009000,Translation protein, beta-barrel domain superfamily;IPR031157,Tr-type G domain, conserve…	-	GO:0003746,molecular_function,translation elongation factor activity;GO:0005525,molecular_function,GTP binding;GO:0005737,cellular_component,cytoplasm;GO:0006414,biological_process,translational elongation;GO:0003924,molecular_function,GTPase activity;GO:0000166,molecular_function,nucleotide binding	-
PPDPF	22.85367893	23.35462313	58.49968482	16.55648142	17.13014908	17.91856843	1.218652227	4.921204037	5.721761312	0.04996884	0.742896758	X6R7I6,Pancreatic progenitor cell differentiation and proliferation factor	-	PF15060,ifferentiation and proliferation regulator	IPR026754,Pancreatic progenitor cell differentiation and proliferation factor	-	GO:0030154,biological_process,cell differentiation;GO:0007275,biological_process,multicellular organism development	-
IFNGR2	7.500198866	8.554604465	6.932422	6.139381374	6.071419192	4.164968419	0.599189353	4.28910921	6.650116329	0.037372708	0.742896758	E7EUY1,Interferon gamma receptor 2	NP_001316057.1,interferon gamma receptor 2 isoform 1 precursor	PF01108,Tissue factor;PF09294,Interferon-alpha/beta receptor, fibronectin type III	IPR003961,Fibronectin type III;IPR015373,Interferon/interleukin receptor domain;IPR013783,Immunoglobulin-like fold;IPR036116,Fibronectin type III superfamily	ENOG410IVC9,-;ENOG410YR1U,-	GO:0051607,biological_process,defense response to virus;GO:0016021,cellular_component,integral component of membrane;GO:0016020,cellular_component,membrane	-
CSTB	11.64410791	14.49748346	18.69795708	9.470881444	9.848189013	9.046728591	0.808647141	4.967245461	6.62295682	0.038577231	0.742896758	H2P3B6,Cystatin B	XP_002830797.1,-	PF00031,Cystatin domain	IPR001713,Proteinase inhibitor I25A, stefin;IPR000010,Cystatin domain;IPR018073,Proteinase inhibitor I25, cystatin, conserved site	ENOG41121QW,-;ENOG410IZK7,-	GO:0004866,molecular_function,endopeptidase inhibitor activity;GO:0010951,biological_process,negative regulation of endopeptidase activity;GO:0010466,biological_process,negative regulation of peptidase activity;GO:0005730,cellular_component,nucleolus;GO:0005737,cellular_component,cytoplasm;GO:0002020,molecular_function,protease binding;GO:0005622,cellular_component,intracellular;GO:0005829,cellul…	-
PFKL	8.243531451	9.001657472	10.01249005	6.586583797	6.218813427	5.664312584	0.691542069	6.11437003	7.107808119	0.03297579	0.742896758	K7DD35,ATP-dependent 6-phosphofructokinase	XP_001150758.1,-	PF00365,Phosphofructokinase	IPR022953,ATP-dependent 6-phosphofructokinase;IPR035966,Phosphofructokinase superfamily;IPR009161,ATP-dependent 6-phosphofructokinase, eukaryotic-type;IPR015912,Phosphofructokinase, conserved site;IPR000023,Phosphofructokinase domain	COG0205,6-phosphofructokinase;KOG2440,Pyrophosphate-dependent phosphofructo-1-kinase	GO:0006096,biological_process,glycolytic process;GO:0009749,biological_process,response to glucose;GO:0005524,molecular_function,ATP binding;GO:0016301,molecular_function,kinase activity;GO:0005737,cellular_component,cytoplasm;GO:0046676,biological_process,negative regulation of insulin secretion;GO:0070061,molecular_function,fructose binding;GO:0003824,molecular_function,catalytic activity;GO:00…	K00850,ko04152,AMPK signaling pathway;K00850,ko01230,Biosynthesis of amino acids;K00850,ko00010,Glycolysis / Gluconeogenesis;K00850,ko03018,RNA degradation;K00850,ko00052,Galactose metabolism;K00850,ko00680,Methane metabolism;K00850,ko01200,Carbon metabolism;K00850,ko00051,Fructose and mannose metabolism;K00850,ko00030,Pentose phosphate pathway;K00850,ko05230,Central carbon metabolism in cancer
LRRC3	0.28638638	0.315123657	0.277020257	0.147688484	0.16014095	0.139008999	1.081054767	0.44834581	14.00684872	0.007593232	0.742896758	G3QZD3,Leucine rich repeat containing 3	XP_004062945.1,leucine-rich repeat-containing protein 3	PF13855,Leucine rich repeat;PF00560,Leucine Rich Repeat;PF01462,Leucine rich repeat N-terminal domain	IPR001611,Leucine-rich repeat;IPR000372,Leucine-rich repeat N-terminal domain;IPR003591,Leucine-rich repeat, typical subtype;IPR032675,Leucine-rich repeat domain superfamily	-	GO:0016021,cellular_component,integral component of membrane;GO:0016020,cellular_component,membrane	-
CABP7	0.32233846	0.32228016	0.687842068	0.183424937	0.139826083	0.229474326	1.427039736	0.174992809	7.130236195	0.033646482	0.742896758	Q5NCJ7,Calcium binding protein 7	NP_620398.1,calcium-binding protein 7	PF13499,-hand domain pair	IPR002048,EF-hand domain;IPR018247,EF-Hand 1, calcium-binding site;IPR001751,S100/Calbindin-D9k, conserved site;IPR011992,EF-hand domain pair	KOG0027,Calmodulin and related proteins (EF-Hand superfamily);COG5126,Ca2+-binding protein (EF-Hand superfamily)	GO:0046872,molecular_function,metal ion binding;GO:0016020,cellular_component,membrane;GO:0032588,cellular_component,trans-Golgi network membrane;GO:0016021,cellular_component,integral component of membrane;GO:0005509,molecular_function,calcium ion binding	-
PIK3IP1	0.361977289	0.40805091	0.252488526	0.219946023	0.247008472	0.113162742	0.915642646	0.089684172	5.791689487	0.047928847	0.742896758	A0A024R1M3,HGFL gene, isoform CRA_a	NP_443112.2,phosphoinositide-3-kinase-interacting protein 1 isoform 1 precursor	PF00051,Kringle domain	IPR038178,Kringle superfamily;IPR018056,Kringle, conserved site;IPR000001,Kringle;IPR013806,Kringle-like fold	ENOG4112B5B,-;ENOG410IIHU,-	GO:0014067,biological_process,negative regulation of phosphatidylinositol 3-kinase signaling;GO:0043553,biological_process,negative regulation of phosphatidylinositol 3-kinase activity;GO:0016021,cellular_component,integral component of membrane;GO:0016020,cellular_component,membrane	-
PMM1	5.815445873	5.944088713	5.215660473	4.52276917	4.617906357	3.02788682	0.592954143	4.63531016	6.367526384	0.040476503	0.742896758	H2QLS6,Phosphomannomutase	XP_515159.2,-	PF03332,ukaryotic phosphomannomutase	IPR023214,HAD superfamily;IPR006379,HAD-superfamily hydrolase, subfamily IIB;IPR036412,HAD-like superfamily;IPR005002,Phosphomannomutase	KOG3189,Phosphomannomutase;COG0561,Predicted hydrolases of the HAD superfamily	GO:0006487,biological_process,protein N-linked glycosylation;GO:0006013,biological_process,mannose metabolic process;GO:0005737,cellular_component,cytoplasm;GO:0009298,biological_process,GDP-mannose biosynthetic process;GO:0043025,cellular_component,neuronal cell body;GO:1990830,biological_process,cellular response to leukemia inhibitory factor;GO:0005829,cellular_component,cytosol;GO:0016853,mol…	-
A4GALT	6.512337024	7.160964783	7.081280576	4.661601743	4.896805177	2.826053155	0.873116414	4.046657831	9.746540093	0.017681759	0.742896758	A0A0S2Z5J1,Alpha 14-galactosyltransferase isoform 1	NP_059132.1,lactosylceramide 4-alpha-galactosyltransferase;NP_001304967.1,-;XP_006724328.1,-;XP_005261705.1,-;XP_005261704.1,-;XP_005261701.1,-;XP_011528535.1,-;XP_005261703.1,-;XP_016884320.1,-;XP_006724329.1,-	PF04572,Alpha 1,4-glycosyltransferase conserved region;PF04488,lycosyltransferase sugar-binding region containing DXD motif	IPR007577,Glycosyltransferase, DXD sugar-binding motif;IPR029044,Nucleotide-diphospho-sugar transferases;IPR007652,Alpha 1,4-glycosyltransferase domain	-	GO:0016757,molecular_function,transferase activity, transferring glycosyl groups;GO:0008378,molecular_function,galactosyltransferase activity;GO:0015643,molecular_function,toxic substance binding;GO:0050512,molecular_function,lactosylceramide 4-alpha-galactosyltransferase activity;GO:0016740,molecular_function,transferase activity;GO:0001576,biological_process,globoside biosynthetic process;GO:00…	K01988,ko00603,Glycosphingolipid biosynthesis - globo series
XYLB	1.336965576	1.333305034	0.940538754	2.069804343	1.64712241	2.205579383	-0.632746895	3.078867994	7.394591242	0.030561549	0.742896758	K7CXC6,Xylulokinase homolog	XP_009443462.1,xylulose kinase isoform X4	PF02782,Y family of carbohydrate kinases, C-terminal domain;PF00370,Y family of carbohydrate kinases, N-terminal domain	IPR018484,Carbohydrate kinase, FGGY, N-terminal;IPR000577,Carbohydrate kinase, FGGY;IPR018485,Carbohydrate kinase, FGGY, C-terminal	KOG2531,Sugar (pentulose and hexulose) kinases;COG1070,Sugar (pentulose and hexulose) kinases	GO:0005975,biological_process,carbohydrate metabolic process;GO:0016301,molecular_function,kinase activity;GO:0004856,molecular_function,xylulokinase activity;GO:0016773,molecular_function,phosphotransferase activity, alcohol group as acceptor;GO:0046835,biological_process,carbohydrate phosphorylation;GO:0005997,biological_process,xylulose metabolic process;GO:0016310,biological_process,phosphory…	K00854,ko00040,Pentose and glucuronate interconversions
KLHDC8B	2.271704442	2.518173305	4.531800342	1.662044126	2.006063696	1.596234421	0.99792943	2.46329904	5.85617727	0.048010294	0.742896758	A0A1D5QNB8,Kelch domain containing 8B	NP_001244521.1,kelch domain-containing protein 8B	-	IPR015915,Kelch-type beta propeller;IPR006652,Kelch repeat type 1	ENOG4110X8D,-;KOG1072,FOG: Kelch repeat	-	-
ABHD14A-ACY1	1.78479021	1.644962635	2.369730717	1.525530294	1.154547216	1.018638569	0.796343232	2.958688364	6.069071465	0.045110875	0.742896758	A0A1B0GW23,ABHD14A-ACY1 readthrough	-	PF12697,Alpha/beta hydrolase family;PF01546,Peptidase family M20/M25/M40;PF07687,Peptidase dimerisation domain	IPR011650,Peptidase M20, dimerisation domain;IPR002933,Peptidase M20;IPR000073,Alpha/beta hydrolase fold-1;IPR036264,Bacterial exopeptidase dimerisation domain;IPR010159,N-acyl-L-amino-acid amidohydrolase;IPR001261,ArgE/DapE/ACY1/CPG2/YscS, conserved site;IPR029058,Alpha/Beta hydrolase fold	-	GO:0006508,biological_process,proteolysis;GO:0016787,molecular_function,hydrolase activity;GO:0006520,biological_process,cellular amino acid metabolic process;GO:0005737,cellular_component,cytoplasm;GO:0008237,molecular_function,metallopeptidase activity;GO:0004046,molecular_function,aminoacylase activity;GO:0008152,biological_process,metabolic process	-
PDE12	0.597505652	0.653314996	0.357929601	0.978820208	0.884952437	0.977719757	-0.750515057	2.716999164	10.0507238	0.016259074	0.742896758	G3QLA4,Phosphodiesterase 12	XP_004034400.1,2',5'-phosphodiesterase 12 isoform X1	PF03372,ndonuclease/Exonuclease/phosphatase family	IPR036691,Endonuclease/exonuclease/phosphatase superfamily;IPR005135,Endonuclease/exonuclease/phosphatase	-	GO:0035457,biological_process,cellular response to interferon-alpha;GO:0090503,biological_process,RNA phosphodiester bond hydrolysis, exonucleolytic;GO:0071346,biological_process,cellular response to interferon-gamma;GO:0090324,biological_process,negative regulation of oxidative phosphorylation;GO:0045070,biological_process,positive regulation of viral genome replication;GO:0060548,biological_pro…	-
ARL6	0.336846274	0.21964262	0.226195954	0.4835577	0.529267634	0.376549397	-0.723636843	0.749536604	5.659306954	0.049892514	0.742896758	G1QNA6,ADP ribosylation factor like GTPase 6	-	PF00025,ADP-ribosylation factor family	-	-	-	-
POLQ	1.142388838	1.112494118	0.568674274	1.898275408	1.321025517	4.636133729	-1.440493507	4.053926801	7.512130725	0.030469644	0.742896758	A0A087WXL3,DNA polymerase theta	-	PF00271,Helicase conserved C-terminal domain;PF00476,NA polymerase family A;PF00270,AD/DEAH box helicase	IPR014001,Helicase superfamily 1/2, ATP-binding domain;IPR011545,DEAD/DEAH box helicase domain;IPR002298,DNA polymerase A;IPR027417,P-loop containing nucleoside triphosphate hydrolase;IPR019760,DNA-directed DNA polymerase, family A, conserved site;IPR036397,Ribonuclease H superfamily;IPR001098,DNA-directed DNA polymerase, family A, palm domain;IPR012337,Ribonuclease H-like superfamily;IPR001650,H…	COG1204,Superfamily II helicase;COG0749,DNA polymerase I - 3'-5' exonuclease and polymerase domains;KOG0950,DNA polymerase theta/eta, DEAD-box superfamily	GO:0003887,molecular_function,DNA-directed DNA polymerase activity;GO:0003677,molecular_function,DNA binding;GO:0071897,biological_process,DNA biosynthetic process;GO:0003676,molecular_function,nucleic acid binding;GO:0006260,biological_process,DNA replication;GO:0006261,biological_process,DNA-dependent DNA replication;GO:0005524,molecular_function,ATP binding	-
FAM162A	7.754819172	9.806145674	4.825448362	5.421485987	5.654115872	4.528880766	0.592981638	4.576478715	5.82850075	0.047400933	0.742896758	K7CLD5,Family with sequence similarity 162, member A	XP_016797236.1,-	PF06388,Protein of unknown function (DUF1075)	IPR009432,Protein of unknown function DUF1075	ENOG410J1EB,-;ENOG4111YCK,-	GO:0005829,cellular_component,cytosol;GO:0016021,cellular_component,integral component of membrane;GO:0051402,biological_process,neuron apoptotic process;GO:0090200,biological_process,positive regulation of release of cytochrome c from mitochondria;GO:0005739,cellular_component,mitochondrion;GO:0016020,cellular_component,membrane;GO:0006919,biological_process,activation of cysteine-type endopepti…	-
RAP2B	4.721447216	5.192142222	4.672490156	3.418043865	3.417289788	3.514275532	0.603427295	5.133222605	7.98368484	0.026283081	0.742896758	G3HL97,Ras-related protein Rap-2b	XP_003504454.1,-;XP_007620566.1,-	PF00071,Ras family	IPR020849,Small GTPase superfamily, Ras type;IPR001806,Small GTPase superfamily;IPR005225,Small GTP-binding protein domain;IPR027417,P-loop containing nucleoside triphosphate hydrolase	-	GO:0045121,cellular_component,membrane raft;GO:0061097,biological_process,regulation of protein tyrosine kinase activity;GO:0019003,molecular_function,GDP binding;GO:0070062,cellular_component,extracellular exosome;GO:0005923,cellular_component,bicellular tight junction;GO:0005525,molecular_function,GTP binding;GO:0044291,cellular_component,cell-cell contact zone;GO:0055037,cellular_component,rec…	-
SKIL	6.284587449	6.06176631	2.535554741	8.203945487	9.13494476	8.718968197	-0.7588823	5.698803888	6.315422336	0.041878424	0.742896758	H2QNQ5,SKI-like oncogene	XP_001163447.1,ski-like protein;XP_016797784.1,-;XP_016797783.1,-	PF02437,SKI/SNO/DAC family;PF08782,c-SKI Smad4 binding domain	IPR037000,Ski-like, DNA-binding domain superfamily;IPR023216,Transcription regulator SKI/SnoN;IPR014890,c-SKI SMAD4-binding domain;IPR003380,SKI/SNO/DAC domain;IPR010919,SAND-like domain superfamily;IPR028373,Ski-related oncogene Sno;IPR009061,Putative DNA-binding domain superfamily	ENOG410IFDK,-;ENOG410Y8AU,-	GO:0048666,biological_process,neuron development;GO:0030514,biological_process,negative regulation of BMP signaling pathway;GO:0000122,biological_process,negative regulation of transcription by RNA polymerase II;GO:0046332,molecular_function,SMAD binding;GO:0030512,biological_process,negative regulation of transforming growth factor beta receptor signaling pathway;GO:0045596,biological_process,ne…	K18499,ko04550,Signaling pathways regulating pluripotency of stem cells
ZNF721	1.388246897	1.307796968	0.516577685	1.688570073	1.943292623	2.074720184	-0.785017048	3.222860279	5.752996692	0.04950442	0.742896758	D6RGC2,Zinc finger protein 721	-	PF01352,KRAB box	IPR013087,Zinc finger C2H2-type;IPR001909,Krueppel-associated box;IPR036051,KRAB domain superfamily;IPR036236,Zinc finger C2H2 superfamily	-	GO:0006355,biological_process,regulation of transcription, DNA-templated;GO:0003676,molecular_function,nucleic acid binding;GO:0046872,molecular_function,metal ion binding;GO:0005622,cellular_component,intracellular	-
FGFBP1	1.391392106	0.940867938	0.634425001	1.913429829	1.697532638	1.684249554	-0.763908248	0.915103134	6.193275268	0.042560375	0.742896758	H2QP90,Uncharacterized protein	XP_009445659.1,fibroblast growth factor-binding protein 1	PF06473,binding protein 1 (FGF-BP1)	IPR010510,FGF binding 1	ENOG4111SHY,-;ENOG410IZBN,-	GO:0009986,cellular_component,cell surface;GO:0008284,biological_process,positive regulation of cell proliferation;GO:0017134,molecular_function,fibroblast growth factor binding;GO:0005576,cellular_component,extracellular region;GO:0045743,biological_process,positive regulation of fibroblast growth factor receptor signaling pathway	-
CLOCK	1.647331072	1.422927912	0.444003494	2.180313063	2.426269939	2.394939118	-0.963343165	4.328925638	5.847815337	0.048129141	0.742896758	Q3ZCT4,CLOCK protein	NP_001254772.1,-	PF14598,PAS domain;PF00010,Helix-loop-helix DNA-binding domain;PF00989,PAS fold	IPR000014,PAS domain;IPR001067,Nuclear translocator;IPR011598,Myc-type, basic helix-loop-helix (bHLH) domain;IPR035965,PAS domain superfamily;IPR036638,Helix-loop-helix DNA-binding domain superfamily;IPR013767,PAS fold;IPR001610,PAC motif	ENOG410Y7Z8,-;ENOG410IQ5V,-	GO:0046983,molecular_function,protein dimerization activity;GO:0003677,molecular_function,DNA binding;GO:0005667,cellular_component,transcription factor complex;GO:0005737,cellular_component,cytoplasm;GO:0003700,molecular_function,DNA binding transcription factor activity;GO:0006355,biological_process,regulation of transcription, DNA-templated;GO:0006351,biological_process,transcription, DNA-temp…	K02223,ko05168,Herpes simplex infection;K02223,ko04711,Circadian rhythm - fly;K02223,ko04728,Dopaminergic synapse;K02223,ko04710,Circadian rhythm
CENPE	4.914104352	5.055430606	2.371043961	10.42193827	8.631101462	15.53295745	-1.440883246	6.181010679	16.61027394	0.005289504	0.742896758	H2QPZ3,Uncharacterized protein	-	PF00225,Kinesin motor domain	IPR027640,Kinesin-like protein;IPR019821,Kinesin motor domain, conserved site;IPR001752,Kinesin motor domain;IPR036961,Kinesin motor domain superfamily;IPR027417,P-loop containing nucleoside triphosphate hydrolase	COG5059,Kinesin-like protein;KOG0242,Kinesin-like protein	GO:0003777,molecular_function,microtubule motor activity;GO:0005871,cellular_component,kinesin complex;GO:0003774,molecular_function,motor activity;GO:0016887,molecular_function,ATPase activity;GO:0008017,molecular_function,microtubule binding;GO:0007018,biological_process,microtubule-based movement;GO:0000166,molecular_function,nucleotide binding;GO:0005524,molecular_function,ATP binding	-
ZGRF1	0.405187946	0.333600887	0.211077412	0.558183665	0.463051978	1.175065241	-1.159200967	2.255888021	7.146911152	0.033498895	0.742896758	G1S333,Zinc finger GRF-type containing 1	-	PF13087,AAA domain;PF13086,AAA domain;PF06839,RF zinc finger;PF10382,Protein of unknown function (DUF2439)	IPR010666,Zinc finger, GRF-type;IPR018838,Domain of unknown function DUF2439;IPR027417,P-loop containing nucleoside triphosphate hydrolase	KOG1802,RNA helicase nonsense mRNA reducing factor (pNORF1);COG1112,Superfamily I DNA and RNA helicases and helicase subunits	GO:0008270,molecular_function,zinc ion binding	-
PLK4	2.515702327	2.205850846	1.659842163	3.434378217	2.954837973	7.822093187	-1.092324031	3.939158728	6.428666307	0.040717499	0.742896758	K7BZR6,Polo-like kinase 4	XP_016807665.1,-	PF00069,Protein kinase domain;PF00659,POLO box duplicated region	IPR033698,Plk4, second cryptic polo-box domain;IPR033696,Plk4, C-terminal polo-box domain;IPR033699,Plk4, first cryptic polo-box domain;IPR011009,Protein kinase-like domain superfamily;IPR017441,Protein kinase, ATP binding site;IPR008266,Tyrosine-protein kinase, active site;IPR033700,Serine/threonine-protein kinase Plk4;IPR000959,POLO box domain;IPR000719,Protein kinase domain	KOG0575,Polo-like serine/threonine protein kinase;ENOG410XQBP,-	GO:0046601,biological_process,positive regulation of centriole replication;GO:0001741,cellular_component,XY body;GO:0005730,cellular_component,nucleolus;GO:0060707,biological_process,trophoblast giant cell differentiation;GO:0005813,cellular_component,centrosome;GO:0005814,cellular_component,centriole;GO:0005524,molecular_function,ATP binding;GO:0098535,biological_process,de novo centriole assemb…	K08863,ko04068,FoxO signaling pathway
SLC7A11	13.69687319	11.04357068	2.776252826	22.95680714	24.39399672	16.87985127	-1.195617084	7.154651668	5.924095181	0.047059219	0.742896758	H2QQ63,Solute carrier family 7 member 11	XP_001136486.1,-	PF13520,Amino acid permease	IPR002293,Amino acid/polyamine transporter I;IPR004760,L-type amino acid transporter	COG0531,Amino acid transporters;KOG1287,Amino acid transporters	GO:0022857,molecular_function,transmembrane transporter activity;GO:0055085,biological_process,transmembrane transport;GO:0015813,biological_process,L-glutamate transmembrane transport;GO:0006865,biological_process,amino acid transport;GO:0015327,molecular_function,cystine:glutamate antiporter activity;GO:0016020,cellular_component,membrane;GO:0005887,cellular_component,integral component of plas…	-
NAA15	6.074080469	5.665894294	3.046253458	8.140100122	6.917861105	12.67755652	-0.85692263	6.085598995	6.305440898	0.042156675	0.742896758	B2RBE5,cDNA, FLJ95468, highly similar to Homo sapiens transcriptional coactivator tubedown-100	NP_476516.1,N-alpha-acetyltransferase 15, NatA auxiliary subunit	PF12569,NMDA receptor-regulated protein 1;PF13181,Tetratricopeptide repeat	IPR021183,N-terminal acetyltransferase A, auxiliary subunit;IPR011990,Tetratricopeptide-like helical domain superfamily;IPR019734,Tetratricopeptide repeat;IPR013026,Tetratricopeptide repeat-containing domain	KOG1156,N-terminal acetyltransferase;ENOG410XR7D,-	-	-
USP38	0.356747353	0.372386257	0.164499609	0.545043185	0.640059643	0.483106007	-0.836655999	1.720563089	7.991238643	0.026357753	0.742896758	K7CJ23,Ubiquitin specific peptidase 38	-	PF00443,Ubiquitin carboxyl-terminal hydrolase	IPR018200,Ubiquitin specific protease, conserved site;IPR028889,Ubiquitin specific protease domain;IPR033840,Ubiquitin-specific peptidase 38;IPR001394,Peptidase C19, ubiquitin carboxyl-terminal hydrolase	KOG1864,Ubiquitin-specific protease;ENOG410XQ81,-	GO:0006511,biological_process,ubiquitin-dependent protein catabolic process;GO:0036459,molecular_function,thiol-dependent ubiquitinyl hydrolase activity;GO:0016579,biological_process,protein deubiquitination	-
TDO2	0.18182431	0.169164343	0.084234175	0.289578984	0.248882593	0.37885351	-1.01822423	0.283054694	7.58366383	0.029095173	0.742896758	H2QQC2,Tryptophan 2,3-dioxygenase	XP_001140187.1,tryptophan 2,3-dioxygenase isoform X1	PF03301,Tryptophan 2,3-dioxygenase	IPR004981,Tryptophan 2,3-dioxygenase;IPR037217,Tryptophan/Indoleamine 2,3-dioxygenase-like	COG3483,Tryptophan 2,3-dioxygenase (vermilion);KOG3906,Tryptophan 2,3-dioxygenase	GO:0051213,molecular_function,dioxygenase activity;GO:0004833,molecular_function,tryptophan 2,3-dioxygenase activity;GO:0016491,molecular_function,oxidoreductase activity;GO:0046872,molecular_function,metal ion binding;GO:0051289,biological_process,protein homotetramerization;GO:0006569,biological_process,tryptophan catabolic process;GO:0019441,biological_process,tryptophan catabolic process to k…	K00453,ko00380,Tryptophan metabolism
NPY5R	0.425605607	0.402402074	0.209585798	0.753811839	0.856761383	0.537119902	-0.971664594	0.809303823	9.070156908	0.020242503	0.742896758	G3QP85,Neuropeptide Y receptor Y5	XP_018881488.1,-;XP_018881487.1,-;XP_004040628.1,-	PF00001,7 transmembrane receptor (rhodopsin family)	IPR000611,Neuropeptide Y receptor family;IPR017452,GPCR, rhodopsin-like, 7TM;IPR000393,Neuropeptide Y5 receptor;IPR000276,G protein-coupled receptor, rhodopsin-like	-	GO:0001602,molecular_function,pancreatic polypeptide receptor activity;GO:0007268,biological_process,chemical synaptic transmission;GO:0001601,molecular_function,peptide YY receptor activity;GO:0003151,biological_process,outflow tract morphogenesis;GO:0003214,biological_process,cardiac left ventricle morphogenesis;GO:0007218,biological_process,neuropeptide signaling pathway;GO:0016021,cellular_co…	K04207,ko04080,Neuroactive ligand-receptor interaction
C5orf38	0.545714826	0.723534427	0.767807267	0.279482433	0.325495147	0.282543312	1.322520546	0.019387339	13.10402181	0.008902842	0.742896758	H2R5Q2,Uncharacterized protein	XP_009447044.1,protein CEI isoform X1	-	-	ENOG4111ECT,-;ENOG410J8BP,-	-	-
TARS	27.48833509	26.26696026	13.72566269	36.25058825	35.89241476	40.04549908	-0.673447409	7.39430928	6.314341022	0.04109807	0.742896758	G3RZ96,Threonyl-tRNA synthetase	-	PF02824,TGS domain;PF03129,Anticodon binding domain;PF00587,tRNA synthetase class II core domain (G, H, P, S and T);PF07973,Threonyl and Alanyl tRNA synthetase second additional domain	IPR004095,TGS;IPR004154,Anticodon-binding;IPR002320,Threonine-tRNA ligase, class IIa;IPR006195,Aminoacyl-tRNA synthetase, class II;IPR036621,Anticodon-binding domain superfamily;IPR012675,Beta-grasp domain superfamily;IPR002314,Aminoacyl-tRNA synthetase, class II (G/ P/ S/T);IPR012947,Threonyl/alanyl tRNA synthetase, SAD;IPR033728,Threonine-tRNA ligase catalytic core domain;IPR018163,Threonyl/ala…	-	GO:0004812,molecular_function,aminoacyl-tRNA ligase activity;GO:0005737,cellular_component,cytoplasm;GO:0015629,cellular_component,actin cytoskeleton;GO:0006418,biological_process,tRNA aminoacylation for protein translation;GO:0004829,molecular_function,threonine-tRNA ligase activity;GO:0006435,biological_process,threonyl-tRNA aminoacylation;GO:0043039,biological_process,tRNA aminoacylation;GO:00…	-
C5orf34	0.666763271	0.750731326	0.449970078	1.062149787	0.90805687	1.791309898	-0.94630008	1.50976877	7.109693769	0.033829479	0.742896758	H2QZL0,Uncharacterized protein	XP_001135314.1,uncharacterized protein C5orf34 homolog isoform X1	PF15025,omain of unknown function (DUF4524);PF15016,omain of unknown function (DUF4520)	IPR027865,Domain of unknown function DUF4520;IPR027830,Domain of unknown function DUF4524	ENOG410IJYP,-;ENOG410YJ0T,-	-	-
MIER3	2.475007752	2.476232941	1.162658005	3.288163335	3.276555131	3.64138745	-0.683908755	3.947273811	6.410406051	0.040236699	0.742896758	G3RGV9,MIER family member 3	XP_018869175.1,-	PF01448,LM2 domain;PF00249,Myb-like DNA-binding domain	IPR031156,Mesoderm induction early response protein 3;IPR009057,Homeobox-like domain superfamily;IPR017884,SANT domain;IPR000949,ELM2 domain;IPR001005,SANT/Myb domain	-	GO:0003677,molecular_function,DNA binding;GO:0005634,cellular_component,nucleus	-
FAM169A	1.864835018	1.85724921	0.614049944	2.66649056	2.652951518	3.775953511	-1.038635994	3.91247028	7.053697072	0.034335012	0.742896758	H2QR33,Uncharacterized protein	XP_009447295.1,-;XP_009447296.1,-;XP_517703.5,-	-	IPR029623,Soluble lamin-associated protein of 75kDa;IPR029625,Protein FAM169	ENOG410ZN43,-;ENOG410IK9K,-	-	-
HOMER1	2.135673584	2.003532386	1.52910593	2.991823467	2.762926998	4.102345397	-0.717843234	3.985151325	7.944617759	0.026541624	0.742896758	G1RQW5,Homer scaffolding protein 1	XP_003261566.1,homer protein homolog 1 isoform X1	PF00568,WH1 domain	IPR011993,PH-like domain superfamily;IPR000697,WH1/EVH1 domain	ENOG410IGRQ,-;ENOG410XQWT,-	-	K15010,ko04068,FoxO signaling pathway;K15010,ko04724,Glutamatergic synapse
POLR3G	4.083394051	3.266705152	4.094398956	6.343716542	5.47789948	10.70807693	-0.868908302	4.512595128	5.81488422	0.048600988	0.742896758	A0A024RAM1,Polymerase	XP_005248461.1,-;XP_011541404.1,-;XP_011541403.1,-;NP_006458.2,DNA-directed RNA polymerase III subunit RPC7;XP_016864446.1,-;XP_011541402.1,-	PF11705,NA-directed RNA polymerase III subunit Rpc31	IPR024661,DNA-directed RNA polymerase III, subunit Rpc31	ENOG4112311,-;ENOG410IKHU,-	GO:0000790,cellular_component,nuclear chromatin;GO:0008283,biological_process,cell proliferation;GO:0003899,molecular_function,DNA-directed 5'-3' RNA polymerase activity;GO:0006383,biological_process,transcription by RNA polymerase III	K03024,ko04623,Cytosolic DNA-sensing pathway;K03024,ko05169,Epstein-Barr virus infection;K03024,ko00240,Pyrimidine metabolism;K03024,ko00230,Purine metabolism;K03024,ko03020,RNA polymerase
SLF1	1.16966017	1.131314424	0.822841469	1.69725124	1.573679565	3.040568455	-0.943402426	3.492892598	8.042843985	0.026678585	0.742896758	B4DR33,cDNA FLJ57334, highly similar to Ankyrin repeat domain-containing protein 32	-	PF12796,Ankyrin repeats (3 copies);PF16770,Regulator of Ty1 transposition protein 107 BRCT domain	IPR020683,Ankyrin repeat-containing domain;IPR036420,BRCT domain superfamily;IPR002110,Ankyrin repeat;IPR001357,BRCT domain;IPR036770,Ankyrin repeat-containing domain superfamily	KOG0504,FOG: Ankyrin repeat;ENOG410XPFH,-;KOG1929,Nucleotide excision repair factor NEF2, RAD4/CUT5 component	-	-
ZRSR1	5.134945643	4.640268117	1.825817838	7.82511833	7.643688339	8.710028097	-1.016880894	3.291207626	9.381775337	0.019518094	0.742896758	H2QRB8,Zinc finger CCCH-type, RNA binding motif and serine/arginine rich 1	-	PF00076,RNA recognition motif. (a.k.a. RRM, RBD, or RNP domain);PF00642,Zinc finger C-x8-C-x5-C-x3-H type (and similar)	IPR009145,U2 auxiliary factor small subunit;IPR012677,Nucleotide-binding alpha-beta plait domain superfamily;IPR000504,RNA recognition motif domain;IPR000571,Zinc finger, CCCH-type;IPR035979,RNA-binding domain superfamily;IPR003954,RNA recognition motif domain, eukaryote	KOG2202,U2 snRNP splicing factor, small subunit, and related proteins;ENOG410Z5PX,-	GO:0003676,molecular_function,nucleic acid binding;GO:0046872,molecular_function,metal ion binding;GO:0003723,molecular_function,RNA binding;GO:0005681,cellular_component,spliceosomal complex;GO:0089701,cellular_component,U2AF;GO:0000398,biological_process,mRNA splicing, via spliceosome;GO:0030628,molecular_function,pre-mRNA 3'-splice site binding	-
SRFBP1	4.374742714	3.655017247	1.955818923	5.687670643	5.328138979	5.958786382	-0.707528642	3.782859785	7.002377124	0.034099518	0.742896758	G3QXL0,Serum response factor binding protein 1	XP_004042451.1,serum response factor-binding protein 1	PF09073,BUD22	IPR037393,Bud22/Serum response factor-binding protein 1;IPR015158,Bud22 domain	-	-	-
IRF1	3.220752287	3.387306828	3.645008874	2.609882382	2.570906662	2.002095666	0.641656302	4.525615957	6.785468648	0.035996344	0.742896758	Q6FHN8,IRF1 protein	NP_002189.1,interferon regulatory factor 1 isoform 1	PF00605,Interferon regulatory factor transcription factor	IPR019817,Interferon regulatory factor, conserved site;IPR036388,Winged helix-like DNA-binding domain superfamily;IPR031215,Interferon regulatory factor 1;IPR017431,Interferon regulatory factor-1/2;IPR036390,Winged helix DNA-binding domain superfamily;IPR001346,Interferon regulatory factor DNA-binding domain	ENOG410IER3,-;ENOG4111HM7,-	GO:0051607,biological_process,defense response to virus;GO:0032481,biological_process,positive regulation of type I interferon production;GO:0034124,biological_process,regulation of MyD88-dependent toll-like receptor signaling pathway;GO:0043374,biological_process,CD8-positive, alpha-beta T cell differentiation;GO:0044212,molecular_function,transcription regulatory region DNA binding;GO:0006351,b…	K09444,ko04917,Prolactin signaling pathway;K09444,ko05160,Hepatitis C;K09444,ko05133,Pertussis
EGR1	0.342206981	0.407469575	0.078501646	46.29094791	57.35192336	0.917181541	-6.905090694	5.700539273	20.6587426	0.003041678	0.742896758	G3QYK0,Early growth response protein	-	PF00096,Zinc finger, C2H2 type;PF11914,omain of unknown function (DUF3432);PF11928,omain of unknown function (DUF3446)	-	-	-	-
RELL2	2.868599827	3.052002504	2.505133878	1.738541265	2.3697451	1.719752946	0.636148701	2.643258784	7.643048332	0.028653648	0.742896758	G3RJT5,RELT like 2	XP_018883544.1,-;XP_004042750.1,RELT-like protein 2;XP_018883543.1,-;XP_018883545.1,-;XP_018883542.1,-	PF12606,Tumour necrosis factor receptor superfamily member 19	IPR022248,TNF receptor family, RELT	-	GO:0016021,cellular_component,integral component of membrane;GO:0016020,cellular_component,membrane	-
PPARGC1B	0.354993843	0.352528272	0.175832967	0.540318007	0.563473541	0.53978856	-0.832271084	2.424190825	10.36746712	0.01519335	0.742896758	H2QRS1,Uncharacterized protein	-	PF00076,RNA recognition motif. (a.k.a. RRM, RBD, or RNP domain)	IPR034621,Peroxisome proliferator-activated receptor gamma coactivator 1-beta;IPR012677,Nucleotide-binding alpha-beta plait domain superfamily;IPR034177,PPARGC1B, RNA recognition motif;IPR000504,RNA recognition motif domain;IPR034605,PGC-1;IPR035979,RNA-binding domain superfamily	ENOG410IIJJ,-;ENOG4111PZ5,-	GO:0030331,molecular_function,estrogen receptor binding;GO:0003712,molecular_function,transcription cofactor activity;GO:0003676,molecular_function,nucleic acid binding;GO:0045944,biological_process,positive regulation of transcription by RNA polymerase II;GO:0003723,molecular_function,RNA binding;GO:0008134,molecular_function,transcription factor binding;GO:0051091,biological_process,positive re…	K17962,ko04931,Insulin resistance
SLC26A2	1.171834765	1.191255992	0.426497636	2.111616182	1.750680528	1.864388605	-0.993810818	3.579297929	8.652624654	0.023051691	0.742896758	H2QRS4,Sulfate transporter	XP_016809513.1,sulfate transporter isoform X2	PF00916,Sulfate permease family;PF01740,STAS domain	IPR030280,Solute carrier family 26 member 2;IPR002645,STAS domain;IPR018045,Sulphate anion transporter, conserved site;IPR001902,SLC26A/SulP transporter;IPR036513,STAS domain superfamily;IPR011547,SLC26A/SulP transporter domain	KOG0236,Sulfate/bicarbonate/oxalate exchanger SAT-1 and related transporters (SLC26 family);COG0659,Sulfate permease and related transporters (MFS superfamily)	GO:0019531,molecular_function,oxalate transmembrane transporter activity;GO:1902358,biological_process,sulfate transmembrane transport;GO:0001503,biological_process,ossification;GO:1902476,biological_process,chloride transmembrane transport;GO:0055085,biological_process,transmembrane transport;GO:0008271,molecular_function,secondary active sulfate transmembrane transporter activity;GO:0008272,bio…	-
TNIP1	87.97394635	98.43783816	85.28496861	69.31813768	67.87118837	41.75689466	0.719334654	8.775702487	6.681676954	0.037045693	0.742896758	A8K4N4,cDNA FLJ77844, highly similar to Homo sapiens TNFAIP3 interacting protein 1, mRNA	NP_001239319.1,-	-	IPR033372,TNFAIP3-interacting protein 1	ENOG411180D,-;ENOG410IEGE,-	GO:0070373,biological_process,negative regulation of ERK1 and ERK2 cascade;GO:0002755,biological_process,MyD88-dependent toll-like receptor signaling pathway;GO:0043124,biological_process,negative regulation of I-kappaB kinase/NF-kappaB signaling;GO:0050727,biological_process,regulation of inflammatory response	-
NIPAL4	0.199715027	0.27130286	0.327826455	0.085235058	0.108292112	0.161566028	1.2824967	-0.171308809	7.739158602	0.028490465	0.742896758	G3RE29,NIPA like domain containing 4	-	PF05653,Magnesium transporter NIPA	IPR008521,Magnesium transporter NIPA	-	GO:0015095,molecular_function,magnesium ion transmembrane transporter activity;GO:1903830,biological_process,magnesium ion transmembrane transport;GO:0015693,biological_process,magnesium ion transport;GO:0016021,cellular_component,integral component of membrane;GO:0016020,cellular_component,membrane	-
DUSP1	24.9632023	25.16250043	13.68952059	74.83376315	95.69783027	31.56338127	-1.576959965	6.435252028	14.19981955	0.007735168	0.742896758	G3QW32,Dual specificity protein phosphatase	XP_004043046.1,-	PF00581,Rhodanese-like domain;PF00782,ual specificity phosphatase, catalytic domain	IPR008343,Mitogen-activated protein (MAP) kinase phosphatase;IPR036873,Rhodanese-like domain superfamily;IPR029021,Protein-tyrosine phosphatase-like;IPR000387,Tyrosine specific protein phosphatases domain;IPR000340,Dual specificity phosphatase, catalytic domain;IPR003595,Protein-tyrosine phosphatase, catalytic;IPR001763,Rhodanese-like domain;IPR020422,Dual specificity protein phosphatase domain;I…	-	GO:0008138,molecular_function,protein tyrosine/serine/threonine phosphatase activity;GO:0004725,molecular_function,protein tyrosine phosphatase activity;GO:0004721,molecular_function,phosphoprotein phosphatase activity;GO:0035335,biological_process,peptidyl-tyrosine dephosphorylation;GO:0000188,biological_process,inactivation of MAPK activity;GO:0006470,biological_process,protein dephosphorylatio…	-
N4BP3	0.380115508	0.518245579	0.299819477	0.22121862	0.318535547	0.201277257	0.782422592	1.009313332	6.644686356	0.037429351	0.742896758	H2R543,Uncharacterized protein	XP_016809870.1,-;XP_016809869.1,-;XP_016809867.1,NEDD4-binding protein 3;XP_016809868.1,-	PF06818,ez1	IPR033571,NEDD4-binding protein 3	ENOG410XQRF,-;ENOG410IE8K,-	-	-
PXDC1	5.746475643	6.718801074	8.015449579	4.071392288	5.295545542	3.554156559	0.807551754	3.820478664	7.181020808	0.033170191	0.742896758	G3QDX5,PX domain containing 1	XP_004043257.1,PX domain-containing protein 1	PF00787,PX domain	IPR036871,PX domain superfamily;IPR001683,Phox homologous domain	-	GO:0035091,molecular_function,phosphatidylinositol binding	-
HLA-A	93.76550898	96.44561592	109.997717	66.660399	72.21097827	40.77546572	0.879075523	7.785952868	7.853332704	0.027616805	0.742896758	Q5SRN5,HLA class I histocompatibility antigen, A-3 alpha chain	-	PF07654,Immunoglobulin C1-set domain;PF06623,MHC_I C-terminus;PF00129,Class I Histocompatibility antigen, domains alpha 1 and 2	IPR003006,Immunoglobulin/major histocompatibility complex, conserved site;IPR001039,MHC class I alpha chain, alpha1 alpha2 domains;IPR010579,MHC class I, alpha chain, C-terminal;IPR036179,Immunoglobulin-like domain superfamily;IPR013783,Immunoglobulin-like fold;IPR007110,Immunoglobulin-like domain;IPR011161,MHC class I-like antigen recognition-like;IPR003597,Immunoglobulin C1-set;IPR037055,MHC cl…	ENOG410II5V,-;ENOG4111K8F,-	GO:0019882,biological_process,antigen processing and presentation;GO:0042612,cellular_component,MHC class I protein complex;GO:0006955,biological_process,immune response;GO:0002474,biological_process,antigen processing and presentation of peptide antigen via MHC class I;GO:0016020,cellular_component,membrane;GO:0002376,biological_process,immune system process;GO:0016021,cellular_component,integra…	-
PPP1R18	24.5677806	26.17908485	24.09818228	15.72118227	17.93443581	15.30532535	0.724530568	6.584417317	10.1796243	0.015813987	0.742896758	A0A1U9X8D3,PPP1R18	-	-	IPR026671,Phostensin/Taperin;IPR025907,Phostensin/Taperin PP1-binding domain;IPR025903,Phostensin/Taperin N-terminal domain	-	GO:0019902,molecular_function,phosphatase binding	-
NFKBIL1	6.521754005	7.68795749	10.20524044	4.687496962	5.683357508	3.464954053	0.974831375	3.550638919	8.101488469	0.026298549	0.742896758	Q5ST97,IKBL protein	-	PF13637,Ankyrin repeats (many copies)	IPR020683,Ankyrin repeat-containing domain;IPR036770,Ankyrin repeat-containing domain superfamily	ENOG4111NZ2,-;ENOG410IZ7E,-	-	-
DDAH2	7.983844696	8.600552941	10.36600315	6.689127315	5.711875537	6.170082253	0.670683271	4.30068469	5.9884935	0.045554286	0.742896758	U3E282,N	XP_008992418.1,-;XP_008992417.1,-;XP_002746399.1,-	-	IPR033202,N(G),N(G)-dimethylarginine dimethylaminohydrolase 2;IPR033199,Dimethylarginine dimethylaminohydrolase/arginine deiminase	ENOG4111YMV,-;ENOG410ISNS,-	GO:0045429,biological_process,positive regulation of nitric oxide biosynthetic process;GO:0016403,molecular_function,dimethylargininase activity;GO:0006527,biological_process,arginine catabolic process;GO:0016787,molecular_function,hydrolase activity;GO:0000052,biological_process,citrulline metabolic process	-
RAB23	2.341081399	2.141448661	1.435222356	3.155162127	3.185735846	3.073169958	-0.590510042	3.63883677	8.022941421	0.026026587	0.742896758	A0A024RD41,RAB23, member RAS oncogene family, isoform CRA_a	NP_001265595.1,-;NP_057361.3,ras-related protein Rab-23;NP_001265597.1,-;NP_899050.1,-;NP_001265596.1,-	PF00071,Ras family	IPR034114,Ras-related protein Rab-23;IPR001806,Small GTPase superfamily;IPR005225,Small GTP-binding protein domain;IPR027417,P-loop containing nucleoside triphosphate hydrolase	KOG4252,GTP-binding protein;ENOG4110BDM,-	GO:0030054,cellular_component,cell junction;GO:0005525,molecular_function,GTP binding;GO:0005886,cellular_component,plasma membrane;GO:0005813,cellular_component,centrosome;GO:0003924,molecular_function,GTPase activity;GO:0005829,cellular_component,cytosol	-
LIN28B	1.236844499	0.958660092	0.229839007	2.116438645	1.779458433	1.948310785	-1.247920553	3.011859735	6.378660877	0.041293582	0.742896758	A0A1B0GVD3,Protein lin-28 homolog B	XP_011534120.1,protein lin-28 homolog B isoform X2	PF00313,'Cold-shock' DNA-binding domain;PF00098,Zinc knuckle	IPR001878,Zinc finger, CCHC-type;IPR002059,Cold-shock protein, DNA-binding;IPR036875,Zinc finger, CCHC-type superfamily;IPR011129,Cold shock domain;IPR012340,Nucleic acid-binding, OB-fold	-	GO:0003677,molecular_function,DNA binding;GO:0005730,cellular_component,nucleolus;GO:0003676,molecular_function,nucleic acid binding;GO:0006355,biological_process,regulation of transcription, DNA-templated;GO:0005829,cellular_component,cytosol;GO:0005634,cellular_component,nucleus;GO:0008270,molecular_function,zinc ion binding	-
ZBTB24	1.78076116	1.944453505	0.892691302	2.691588963	2.626696886	3.375327731	-0.858987534	3.593336592	9.045584451	0.020769628	0.742896758	H2QTJ2,Zinc finger and BTB domain containing 24	XP_016811622.1,zinc finger and BTB domain-containing protein 24 isoform X1	PF00096,Zinc finger, C2H2 type;PF00651,BTB/POZ domain	IPR013087,Zinc finger C2H2-type;IPR011333,SKP1/BTB/POZ domain superfamily;IPR000210,BTB/POZ domain;IPR036236,Zinc finger C2H2 superfamily	KOG1721,FOG: Zn-finger;COG5048,FOG: Zn-finger	GO:0002244,biological_process,hematopoietic progenitor cell differentiation;GO:0003676,molecular_function,nucleic acid binding	-
CTGF	5.519234954	4.617331098	2.053695687	10.84901257	13.73508808	4.640981269	-1.193245961	3.967536615	7.017555233	0.03466659	0.742896758	Q5M8T4,Connective tissue growth factor	NP_001892.1,connective tissue growth factor precursor	PF00093,von Willebrand factor type C domain;PF00090,Thrombospondin type 1 domain;PF00007,Cystine-knot domain;PF00219,Insulin-like growth factor binding protein	IPR012395,IGFBP-related, CNN;IPR000867,Insulin-like growth factor-binding protein, IGFBP;IPR000884,Thrombospondin type-1 (TSP1) repeat;IPR017891,Insulin-like growth factor binding protein, N-terminal, Cys-rich conserved site;IPR009030,Growth factor receptor cysteine-rich domain superfamily;IPR006207,Cystine knot, C-terminal;IPR001007,VWFC domain;IPR006208,Glycoprotein hormone subunit beta;IPR0363…	ENOG4111F77,-;ENOG410IH0W,-	GO:0001558,biological_process,regulation of cell growth;GO:0005520,molecular_function,insulin-like growth factor binding;GO:0005576,cellular_component,extracellular region	K06827,ko04390,Hippo signaling pathway
RP3-468K18.5	30.39069792	27.92679133	15.93762667	36.75338666	35.58234351	51.03484924	-0.673587384	4.632001458	5.849102932	0.047628713	0.742896758	-	-	-	-	-	-	-
ULBP1	0.579525293	0.719430943	0.344967513	1.217633346	1.749458719	0.800610575	-1.112391286	1.487565771	9.813994515	0.017754289	0.742896758	H2QZY1,UL16 binding protein 1	XP_001134754.1,NKG2D ligand 1 isoform X1	PF00129,Class I Histocompatibility antigen, domains alpha 1 and 2	IPR011161,MHC class I-like antigen recognition-like;IPR037055,MHC class I-like antigen recognition-like superfamily;IPR011162,MHC classes I/II-like antigen recognition protein	ENOG410J4VC,-;ENOG41113ZC,-	GO:0030101,biological_process,natural killer cell activation;GO:0015629,cellular_component,actin cytoskeleton;GO:0042267,biological_process,natural killer cell mediated cytotoxicity;GO:0005886,cellular_component,plasma membrane;GO:0016020,cellular_component,membrane;GO:0046658,cellular_component,anchored component of plasma membrane;GO:0005829,cellular_component,cytosol;GO:0046703,molecular_funct…	K07986,ko04650,Natural killer cell mediated cytotoxicity
RP11-514O12.4	4.124189268	4.109912767	6.774299529	2.440942638	3.560103171	2.304003363	1.015311053	1.29915571	6.435257383	0.04064236	0.742896758	H0YAE9,Uncharacterized protein	-	PF00445,Ribonuclease T2 family	IPR036430,Ribonuclease T2-like superfamily;IPR033697,Ribonuclease T2, eukaryotic;IPR001568,Ribonuclease T2-like;IPR033130,Ribonuclease T2, His active site 2;IPR018188,Ribonuclease T2, His active site 1	ENOG4111M7G,-;KOG1642,Ribonuclease, T2 family	GO:0003723,molecular_function,RNA binding;GO:0033897,molecular_function,ribonuclease T2 activity;GO:0090502,biological_process,RNA phosphodiester bond hydrolysis, endonucleolytic	-
RNASET2	1.405005243	1.416036934	1.563182126	0.930734562	1.039663781	0.610812456	0.897416844	3.181106958	9.976068211	0.016809837	0.742896758	A0A087WZM2,Ribonuclease T2	-	PF00445,Ribonuclease T2 family	IPR036430,Ribonuclease T2-like superfamily;IPR033697,Ribonuclease T2, eukaryotic;IPR001568,Ribonuclease T2-like;IPR033130,Ribonuclease T2, His active site 2;IPR018188,Ribonuclease T2, His active site 1	-	GO:0003723,molecular_function,RNA binding;GO:0033897,molecular_function,ribonuclease T2 activity;GO:0090502,biological_process,RNA phosphodiester bond hydrolysis, endonucleolytic	-
PDGFA	12.23742746	14.42248357	11.25167816	6.99884339	7.890375614	7.277495408	0.874962859	5.391545535	17.27613206	0.004512961	0.742896758	A8K852,cDNA FLJ75285, highly similar to Homo sapiens platelet-derived growth factor alpha polypeptide	-	PF04692,Platelet-derived growth factor, N terminal region;PF00341,PDGF/VEGF domain	IPR023581,Platelet-derived growth factor, conserved site;IPR000072,PDGF/VEGF domain;IPR006782,Platelet-derived growth factor, N-terminal;IPR029034,Cystine-knot cytokine	ENOG4111GMH,-;ENOG410IEXJ,-	GO:0008083,molecular_function,growth factor activity;GO:0010469,biological_process,regulation of signaling receptor activity;GO:0016020,cellular_component,membrane	-
PRKAR1B	8.87827891	9.354807753	14.82636516	6.502258824	6.354439328	7.347216611	0.86559542	5.36931489	5.862860683	0.047915583	0.742896758	G3R8D7,Protein kinase cAMP-dependent type I regulatory subunit beta	XP_004045042.1,-;XP_004045043.1,-	PF00027,Cyclic nucleotide-binding domain;PF02197,Regulatory subunit of type II PKA R-subunit	IPR003117,cAMP-dependent protein kinase regulatory subunit, dimerization-anchoring domain;IPR014710,RmlC-like jelly roll fold;IPR018488,Cyclic nucleotide-binding, conserved site;IPR000595,Cyclic nucleotide-binding domain;IPR018490,Cyclic nucleotide-binding-like;IPR012198,cAMP-dependent protein kinase regulatory subunit	-	GO:0034236,molecular_function,protein kinase A catalytic subunit binding;GO:0001932,biological_process,regulation of protein phosphorylation;GO:0004862,molecular_function,cAMP-dependent protein kinase inhibitor activity;GO:0007611,biological_process,learning or memory;GO:0005952,cellular_component,cAMP-dependent protein kinase complex;GO:2000480,biological_process,negative regulation of cAMP-depe…	K04739,ko04910,Insulin signaling pathway
TWIST1	2.755864345	2.774084422	3.114063371	1.82304358	1.709129707	1.738968614	0.836676755	2.279188308	10.82020587	0.013822525	0.742896758	A0A218VF78,Twist-related protein 1	-	-	IPR011598,Myc-type, basic helix-loop-helix (bHLH) domain;IPR036638,Helix-loop-helix DNA-binding domain superfamily;IPR015789,Twist-related	-	GO:0046983,molecular_function,protein dimerization activity	-
TWISTNB	5.589355879	5.295484301	2.446741341	7.657350957	8.03762097	9.21915076	-0.85097239	4.644533134	8.828445402	0.021912907	0.742896758	H2QU84,TWIST neighbor	XP_519541.3,DNA-directed RNA polymerase I subunit RPA43	PF03876,SHS2 domain found in N terminus of Rpb7p/Rpc25p/MJ0397	IPR005576,RNA polymerase Rpb7, N-terminal;IPR036898,RNA polymerase Rpb7-like, N-terminal domain superfamily	KOG4134,DNA-dependent RNA polymerase I;ENOG4111JD4,-	GO:0005736,cellular_component,DNA-directed RNA polymerase I complex;GO:0001054,molecular_function,RNA polymerase I activity;GO:0006360,biological_process,transcription by RNA polymerase I;GO:0003899,molecular_function,DNA-directed 5'-3' RNA polymerase activity;GO:0006351,biological_process,transcription, DNA-templated	K03004,ko00230,Purine metabolism;K03004,ko03020,RNA polymerase;K03004,ko00240,Pyrimidine metabolism
PRR15	13.89832074	16.2894289	17.02741098	10.49586735	9.584616812	9.833300816	0.783375486	4.70052392	9.878555191	0.016879348	0.742896758	A4D1A1,Proline rich 15	NP_001316925.1,-;NP_787083.1,proline-rich protein 15;XP_011513501.1,-;XP_011513500.1,-;NP_001316926.1,-	PF15321,ATPase family AAA domain containing 4	IPR028237,Proline-rich protein 15	ENOG410J434,-;ENOG410Y7UI,-	-	-
PCOLCE	0.799739687	0.775747974	0.606778605	0.583903583	0.516073846	0.340063248	0.70259931	1.127312897	6.121574087	0.043458733	0.742896758	A4D2D2,Procollagen C-endopeptidase enhancer	-	PF00431,CUB domain;PF01759,UNC-6/NTR/C345C module	IPR008993,Tissue inhibitor of metalloproteinases-like, OB-fold;IPR035914,Spermadhesin, CUB domain superfamily;IPR001134,Netrin domain;IPR000859,CUB domain;IPR035814,Procollagen C-endopeptidase enhancer, NTR domain;IPR018933,Netrin module, non-TIMP type;IPR028870,Procollagen C-endopeptidase enhancer 1	ENOG410IPS8,-;ENOG410Y9AW,-	GO:0005581,cellular_component,collagen trimer;GO:0005518,molecular_function,collagen binding;GO:0016504,molecular_function,peptidase activator activity;GO:0010952,biological_process,positive regulation of peptidase activity;GO:0008201,molecular_function,heparin binding;GO:0005576,cellular_component,extracellular region;GO:0005615,cellular_component,extracellular space	-
HILPDA	20.88596807	30.73058768	8.960997006	8.706822898	7.746234146	5.484940294	1.514074576	4.810614952	14.84834169	0.006952551	0.742896758	H2QVB8,Chromosome 7 open reading frame 68	XP_003951175.1,-;XP_003951174.1,-	PF15220,Hypoxia-inducible lipid droplet-associated	IPR026190,Hypoxia-inducible lipid droplet-associated protein	ENOG41114TU,-;ENOG410JJ0P,-	GO:0005811,cellular_component,lipid droplet;GO:0009986,cellular_component,cell surface;GO:0071456,biological_process,cellular response to hypoxia;GO:0010884,biological_process,positive regulation of lipid storage;GO:0005102,molecular_function,signaling receptor binding;GO:0008284,biological_process,positive regulation of cell proliferation;GO:0001819,biological_process,positive regulation of cyto…	-
TMEM209	0.824095514	0.973958455	0.393395682	1.274949777	1.208894038	1.409550144	-0.776536943	2.256755595	6.603288312	0.038414654	0.742896758	A0A140VJX5,Testicular tissue protein Li 202	NP_116231.2,transmembrane protein 209 isoform 1	PF09786,Cytochrome B561, N terminal	IPR019176,Cytochrome B561-related	-	GO:0016021,cellular_component,integral component of membrane;GO:0016020,cellular_component,membrane	-
XRCC2	1.952988631	1.943121062	1.096415487	3.33811842	2.57049279	7.027983491	-1.32583739	3.847453242	9.022004203	0.021165359	0.742896758	H2R1S2,X-ray repair complementing defective repair in Chinese hamster cells 2	XP_001140134.1,DNA repair protein XRCC2;XP_016813952.1,-	PF08423,Rad51	IPR013632,DNA recombination and repair protein Rad51-like, C-terminal;IPR030547,DNA repair protein XRCC2;IPR020588,DNA recombination and repair protein RecA-like, ATP-binding domain;IPR027417,P-loop containing nucleoside triphosphate hydrolase	ENOG4112B2N,-;KOG2859,DNA repair protein, member of the recA/RAD51 family	GO:0003697,molecular_function,single-stranded DNA binding;GO:0000400,molecular_function,four-way junction DNA binding;GO:0005657,cellular_component,replication fork;GO:0004520,molecular_function,endodeoxyribonuclease activity;GO:0006312,biological_process,mitotic recombination;GO:0003677,molecular_function,DNA binding;GO:0008094,molecular_function,DNA-dependent ATPase activity;GO:0003690,molecula…	K10879,ko03440,Homologous recombination
MNX1	1.466668119	1.021555344	1.242829389	1.010055041	0.725237581	0.765837839	0.69161516	2.158948423	6.102524648	0.043783576	0.742896758	H2R4U3,Motor neuron and pancreas homeobox 1	XP_001150658.2,motor neuron and pancreas homeobox protein 1	PF00046,Homeobox domain	IPR017970,Homeobox, conserved site;IPR001356,Homeobox domain;IPR020479,Homeobox domain, metazoa;IPR009057,Homeobox-like domain superfamily	KOG0489,Transcription factor zerknullt and related HOX domain proteins;ENOG410ZTBY,-	GO:0003677,molecular_function,DNA binding;GO:0005730,cellular_component,nucleolus;GO:0043565,molecular_function,sequence-specific DNA binding;GO:0006357,biological_process,regulation of transcription by RNA polymerase II;GO:0003700,molecular_function,DNA binding transcription factor activity;GO:0006355,biological_process,regulation of transcription, DNA-templated;GO:0021520,biological_process,spi…	K08025,ko04950,Maturity onset diabetes of the young
NUDT18	9.531881114	10.61025316	12.59747562	7.846738108	8.677244631	5.807544232	0.693673985	4.041943648	5.732564698	0.049539466	0.742896758	H2QVU3,Nudix	-	PF00293,NUDIX domain	IPR015797,NUDIX hydrolase-like domain superfamily;IPR020476,NUDIX hydrolase;IPR000086,NUDIX hydrolase domain;IPR020084,NUDIX hydrolase, conserved site	ENOG41102IB,-;ENOG410IN6N,-	GO:0044715,molecular_function,8-oxo-dGDP phosphatase activity;GO:0016787,molecular_function,hydrolase activity;GO:0044717,molecular_function,8-hydroxy-dADP phosphatase activity;GO:0046712,biological_process,GDP catabolic process;GO:0044716,molecular_function,8-oxo-GDP phosphatase activity;GO:0046057,biological_process,dADP catabolic process;GO:0000287,molecular_function,magnesium ion binding;GO:0…	-
PDLIM2	0.384426169	0.523452457	0.310209507	0.316069685	0.252897222	0.250624714	0.657544063	2.088880431	6.979267698	0.034138965	0.742896758	G3SCD2,Uncharacterized protein	-	PF15936,omain of unknown function (DUF4749);PF00595,PDZ domain (Also known as DHR or GLGF);PF00412,LIM domain	IPR001781,Zinc finger, LIM-type;IPR031847,Domain of unknown function DUF4749;IPR036034,PDZ superfamily;IPR001478,PDZ domain	-	GO:0046872,molecular_function,metal ion binding	-
AC037459.4	6.449932188	8.995913681	6.538859464	5.189425254	4.802276064	3.48069147	0.814415248	2.843002997	10.18830414	0.015784589	0.742896758	H7C1D1,Uncharacterized protein	-	PF15552,omain of unknown function (DUF4657);PF15936,omain of unknown function (DUF4749)	IPR031847,Domain of unknown function DUF4749;IPR027958,Domain of unknown function DUF4657	KOG1703,Adaptor protein Enigma and related PDZ-LIM proteins;ENOG410XRD4,-	-	-
C8orf58	2.618071128	3.79285488	2.502742282	1.973383022	2.155166466	1.544071801	0.752412327	3.025022801	9.281917756	0.019282828	0.742896758	K7C0X8,Chromosome 8 open reading frame 58	XP_016814702.1,uncharacterized protein C8orf58 homolog isoform X1	PF15552,omain of unknown function (DUF4657)	IPR027958,Domain of unknown function DUF4657	-	-	-
LOXL2	16.41516529	21.17649697	18.04264112	8.908594374	9.881204526	10.44365219	1.037034999	6.359115352	17.31358048	0.004488128	0.742896758	G3RD94,Lysyl oxidase like 2	XP_004046829.1,-	PF01186,Lysyl oxidase;PF00530,Scavenger receptor cysteine-rich domain	IPR001695,Lysyl oxidase;IPR036772,SRCR-like domain superfamily;IPR017448,SRCR-like domain;IPR019828,Lysyl oxidase, conserved site;IPR001190,SRCR domain	-	GO:0000785,cellular_component,chromatin;GO:1902455,biological_process,negative regulation of stem cell population maintenance;GO:0016020,cellular_component,membrane;GO:0030199,biological_process,collagen fibril organization;GO:0005783,cellular_component,endoplasmic reticulum;GO:0000122,biological_process,negative regulation of transcription by RNA polymerase II;GO:0001666,biological_process,respo…	-
TEX15	0.06405067	0.041112049	0.01689707	0.174265486	0.156286789	0.161276965	-1.9526675	0.270934282	20.12836747	0.003176493	0.742896758	A0A1W2PS94,Testis-expressed protein 15	XP_011542890.1,testis-expressed sequence 15 protein isoform X1	-	IPR032765,Testis expressed sequence 15 domain;IPR022188,Protein of unknown function DUF3715;IPR026616,Testis-expressed sequence 15 protein	-	GO:0007129,biological_process,synapsis;GO:0007140,biological_process,male meiotic nuclear division;GO:0010569,biological_process,regulation of double-strand break repair via homologous recombination	-
MAK16	8.911940771	7.713036181	6.501578883	11.78664006	11.87190822	16.74187677	-0.719617367	5.671304054	7.799124649	0.027534225	0.742896758	H2PQ12,Protein MAK16 homolog	XP_002819029.1,protein MAK16 homolog	PF01778,Ribosomal L28e protein family;PF04874,Mak16 protein C-terminal region	IPR029004,Ribosomal L28e/Mak16;IPR006958,Mak16 protein	KOG3064,RNA-binding nuclear protein (MAK16) containing a distinct C4 Zn-finger;COG5129,Nuclear protein with HMG-like acidic region	GO:0043231,cellular_component,intracellular membrane-bounded organelle;GO:0005634,cellular_component,nucleus;GO:0005730,cellular_component,nucleolus	-
POMK	1.144214712	0.936669872	0.314976875	1.863092138	2.002913665	2.3543708	-1.339632136	1.420026111	10.66080435	0.014861249	0.742896758	H2QW43,Protein kinase-like protein SgK196	XP_519740.2,protein O-mannose kinase;XP_016814936.1,-	PF07714,Protein tyrosine kinase	IPR001245,Serine-threonine/tyrosine-protein kinase, catalytic domain;IPR011009,Protein kinase-like domain superfamily;IPR000719,Protein kinase domain	ENOG410IFAD,-;ENOG4111I05,-	GO:0004672,molecular_function,protein kinase activity;GO:0016301,molecular_function,kinase activity;GO:0006468,biological_process,protein phosphorylation;GO:0019233,biological_process,sensory perception of pain;GO:0019200,molecular_function,carbohydrate kinase activity;GO:0006493,biological_process,protein O-linked glycosylation;GO:0005524,molecular_function,ATP binding;GO:0016021,cellular_compon…	-
CEBPD	16.53834409	16.03960446	13.6741433	8.494650549	10.22589781	5.75402547	1.028201078	4.696153318	16.39992875	0.005148492	0.742896758	H2RH65,CCAAT/enhancer binding protein	XP_003951307.1,CCAAT/enhancer-binding protein delta	PF07716,Basic region leucine zipper	IPR016468,CCAAT/enhancer-binding protein, chordates;IPR004827,Basic-leucine zipper domain	KOG3119,Basic region leucine zipper transcription factor;ENOG410YJ8G,-	GO:0045669,biological_process,positive regulation of osteoblast differentiation;GO:0003677,molecular_function,DNA binding;GO:0006366,biological_process,transcription by RNA polymerase II;GO:0006357,biological_process,regulation of transcription by RNA polymerase II;GO:0042803,molecular_function,protein homodimerization activity;GO:0003700,molecular_function,DNA binding transcription factor activi…	-
LRRCC1	4.53984216	4.323139567	2.864623475	6.727258958	6.213487075	8.026893726	-0.764491969	4.770261697	10.85602852	0.013721051	0.742896758	H2QWD0,Leucine rich repeat and coiled-coil centrosomal protein 1	XP_001163929.2,leucine-rich repeat and coiled-coil domain-containing protein 1	-	IPR001611,Leucine-rich repeat;IPR032675,Leucine-rich repeat domain superfamily	KOG0531,Protein phosphatase 1, regulatory subunit, and related proteins;COG4886,Leucine-rich repeat (LRR) protein	GO:0005813,cellular_component,centrosome	-
OTUD6B	9.115905988	7.72194657	4.911897526	12.37800781	11.37943966	15.39693505	-0.783051421	5.315778968	9.100870691	0.020114397	0.742896758	A0A087X0W9,OTU domain containing 6B, isoform CRA_b	NP_057107.3,OTU domain-containing protein 6B isoform 1	PF02338,OTU-like cysteine protease	IPR003323,OTU domain	KOG2606,OTU (ovarian tumor)-like cysteine protease;COG5539,Predicted cysteine protease (OTU family)	-	-
TBC1D31	4.508401991	3.972083075	1.756493243	6.299930874	6.482686996	5.06356049	-0.747042731	5.298528998	6.086395364	0.044871037	0.742896758	H2QWN5,WD repeat domain 67	XP_001146960.1,TBC1 domain family member 31 isoform X1	PF00566,Rab-GTPase-TBC domain	IPR035969,Rab-GTPase-TBC domain superfamily;IPR000195,Rab-GTPase-TBC domain;IPR017986,WD40-repeat-containing domain;IPR036322,WD40-repeat-containing domain superfamily;IPR015943,WD40/YVTN repeat-like-containing domain superfamily;IPR019775,WD40 repeat, conserved site;IPR001680,WD40 repeat	ENOG410Y4WQ,-;KOG0295,WD40 repeat-containing protein;KOG1093,Predicted protein kinase (contains TBC and RHOD domains)	GO:0005813,cellular_component,centrosome	-
ATAD2	11.0031875	10.63693823	5.672214835	18.06026851	13.7402577	34.57294486	-1.236388282	6.778494399	8.40183827	0.024459728	0.742896758	A0A024R9G7,ATPase family, AAA domain containing 2, isoform CRA_c	NP_054828.2,ATPase family AAA domain-containing protein 2	PF00439,Bromodomain;PF00004,ATPase family associated with various cellular activities (AAA)	IPR003960,ATPase, AAA-type, conserved site;IPR027417,P-loop containing nucleoside triphosphate hydrolase;IPR036427,Bromodomain-like superfamily;IPR001487,Bromodomain;IPR003593,AAA+ ATPase domain;IPR003959,ATPase, AAA-type, core;IPR031252,ATPase family AAA domain-containing protein 2	KOG0732,AAA+-type ATPase containing the bromodomain;COG0464,ATPases of the AAA+ class	GO:0006355,biological_process,regulation of transcription, DNA-templated;GO:0016887,molecular_function,ATPase activity;GO:0005524,molecular_function,ATP binding;GO:0006325,biological_process,chromatin organization;GO:0005654,cellular_component,nucleoplasm	-
CCDC107	10.59221215	10.31312358	15.75281067	7.026702591	7.417898314	6.508235435	0.960037606	3.859114066	8.761317202	0.022474477	0.742896758	H2QX84,Coiled-coil domain containing 107	XP_009454856.1,coiled-coil domain-containing protein 107 isoform X1	-	-	ENOG410IW9E,-;ENOG41118NC,-	-	-
ARHGEF39	3.633198383	4.059719867	3.837657369	2.30057678	2.490318474	2.229253032	0.831517254	4.351726321	14.12962396	0.007434944	0.742896758	H2QX85,Uncharacterized protein	XP_016816310.1,-	PF00621,RhoGEF domain	IPR011993,PH-like domain superfamily;IPR000219,Dbl homology (DH) domain;IPR001849,Pleckstrin homology domain;IPR035899,Dbl homology (DH) domain superfamily	ENOG410IE9S,-;ENOG4110AJV,-	GO:0005089,molecular_function,Rho guanyl-nucleotide exchange factor activity;GO:0035023,biological_process,regulation of Rho protein signal transduction;GO:0005886,cellular_component,plasma membrane;GO:0065009,biological_process,regulation of molecular function;GO:0030335,biological_process,positive regulation of cell migration	-
SHB	40.90943883	48.8325963	46.94853128	28.81510526	29.78052527	24.05480323	0.84855776	6.691636664	11.45601486	0.012156772	0.742896758	K7CHY5,Src homology 2 domain containing adaptor protein B	XP_016816394.1,-	PF00017,SH2 domain	IPR035040,SH2 domain-containing adapter protein B;IPR035045,SHB, SH2 domain;IPR036860,SH2 domain superfamily;IPR000980,SH2 domain	ENOG410IGWI,-;ENOG410XQJ2,-	GO:0006469,biological_process,negative regulation of protein kinase activity;GO:0036464,cellular_component,cytoplasmic ribonucleoprotein granule;GO:0030097,biological_process,hemopoiesis;GO:0050852,biological_process,T cell receptor signaling pathway;GO:0001784,molecular_function,phosphotyrosine residue binding;GO:0071425,biological_process,hematopoietic stem cell proliferation;GO:0042100,biologi…	-
IARS	8.970634472	9.640947467	4.480086065	13.1292316	12.61068298	15.55834203	-0.784441458	6.285546147	7.592395106	0.02921639	0.742896758	Q59G75,Isoleucyl-tRNA synthetase, cytoplasmic variant	-	PF08264,Anticodon-binding domain of tRNA;PF00133,tRNA synthetases class I (I, L, M and V)	IPR002300,Aminoacyl-tRNA synthetase, class Ia;IPR009008,Valyl/Leucyl/Isoleucyl-tRNA synthetase, editing domain;IPR013155,Methionyl/Valyl/Leucyl/Isoleucyl-tRNA synthetase, anticodon-binding;IPR023586,Isoleucine-tRNA ligase, type 2;IPR009080,Aminoacyl-tRNA synthetase, class Ia, anticodon-binding;IPR002301,Isoleucine-tRNA ligase;IPR033709,Isoleucyl tRNA synthetase type 2, anticodon-binding domain;IP…	COG0060,Isoleucyl-tRNA synthetase;KOG0434,Isoleucyl-tRNA synthetase	GO:0006428,biological_process,isoleucyl-tRNA aminoacylation;GO:0004822,molecular_function,isoleucine-tRNA ligase activity;GO:0002161,molecular_function,aminoacyl-tRNA editing activity;GO:0005737,cellular_component,cytoplasm;GO:0006418,biological_process,tRNA aminoacylation for protein translation;GO:0004812,molecular_function,aminoacyl-tRNA ligase activity;GO:0005524,molecular_function,ATP bindin…	-
NINJ1	6.911655046	6.691197355	8.605090723	4.95517827	5.15193178	4.184999422	0.774819221	4.045005513	7.985252276	0.026551617	0.742896758	G3RN89,Ninjurin 1	XP_004048327.1,ninjurin-1	PF04923,Ninjurin	IPR015639,Ninjurin1;IPR007007,Ninjurin	-	GO:0001954,biological_process,positive regulation of cell-matrix adhesion;GO:0007155,biological_process,cell adhesion;GO:0042246,biological_process,tissue regeneration;GO:0016020,cellular_component,membrane;GO:1990384,biological_process,hyaloid vascular plexus regression;GO:0016021,cellular_component,integral component of membrane	-
BARX1	1.169193929	1.618986459	1.746685917	0.370039425	0.609044099	0.624903815	1.620217532	0.949636324	17.60193477	0.004538012	0.742896758	K7ATN6,BARX homeobox 1	-	PF00046,Homeobox domain	-	-	-	-
NR4A3	0.299477648	0.336308985	0.12484671	0.67693069	0.72171873	0.409170955	-1.183270151	1.416134977	10.13089446	0.016591831	0.742896758	H2QXK7,Uncharacterized protein	XP_003951532.1,nuclear receptor subfamily 4 group A member 3	PF00105,Zinc finger, C4 type (two domains);PF00104,Ligand-binding domain of nuclear hormone receptor	IPR000536,Nuclear hormone receptor, ligand-binding domain;IPR003070,Orphan nuclear receptor;IPR035500,Nuclear hormone receptor-like domain superfamily;IPR001723,Nuclear hormone receptor;IPR001628,Zinc finger, nuclear hormone receptor-type;IPR003072,Orphan nuclear receptor, NOR1 type;IPR013088,Zinc finger, NHR/GATA-type	KOG4217,Nuclear receptors of the nerve growth factor-induced protein B type;ENOG410YWNC,-	GO:0004879,molecular_function,nuclear receptor activity;GO:0003707,molecular_function,steroid hormone receptor activity;GO:0003677,molecular_function,DNA binding;GO:0043565,molecular_function,sequence-specific DNA binding;GO:0003700,molecular_function,DNA binding transcription factor activity;GO:0046872,molecular_function,metal ion binding;GO:0006355,biological_process,regulation of transcription…	-
SMC2	11.58561238	11.4658461	6.855422023	18.15619179	13.51826436	32.42380717	-1.044971535	6.648373428	7.035394738	0.034502399	0.742896758	A0A024R158,Structural maintenance of chromosomes protein	XP_016869695.1,-;XP_016869696.1,-;XP_011516451.1,-;NP_001252531.1,-;XP_011516450.1,-;NP_006435.2,structural maintenance of chromosomes protein 2;NP_001036016.1,-;XP_016869697.1,-;NP_001036015.1,-;XP_006716996.1,-	PF02463,RecF/RecN/SMC N terminal domain;PF06470,SMC proteins Flexible Hinge Domain	IPR010935,SMCs flexible hinge;IPR027417,P-loop containing nucleoside triphosphate hydrolase;IPR027120,Smc2, ATP-binding cassette domain;IPR036277,SMCs flexible hinge superfamily;IPR003395,RecF/RecN/SMC, N-terminal;IPR024704,Structural maintenance of chromosomes protein	COG1196,Chromosome segregation ATPases;KOG0933,Structural maintenance of chromosome protein 2 (chromosome condensation complex Condensin, subunit E)	GO:0045132,biological_process,meiotic chromosome segregation;GO:0005730,cellular_component,nucleolus;GO:0005694,cellular_component,chromosome;GO:0000796,cellular_component,condensin complex;GO:0051383,biological_process,kinetochore organization;GO:0005634,cellular_component,nucleus;GO:0051276,biological_process,chromosome organization;GO:0010032,biological_process,meiotic chromosome condensation;…	K06674,ko04111,Cell cycle - yeast
AMBP	2.344740739	2.964578592	2.703564375	1.523011135	1.81406531	1.043732899	0.996830488	2.113620119	11.73273211	0.011625487	0.742896758	Q5NVR3,Uncharacterized protein DKFZp470D2211	NP_001127069.1,protein AMBP precursor	PF00061,Lipocalin / cytosolic fatty-acid binding protein family;PF00014,Kunitz/Bovine pancreatic trypsin inhibitor domain	IPR020901,Proteinase inhibitor I2, Kunitz, conserved site;IPR012674,Calycin;IPR002968,Alpha-1-microglobulin;IPR036880,Pancreatic trypsin inhibitor Kunitz domain superfamily;IPR000566,Lipocalin/cytosolic fatty-acid binding domain;IPR029856,Protein AMBP;IPR002223,Pancreatic trypsin inhibitor Kunitz domain;IPR022272,Lipocalin family conserved site	ENOG410XQNP,-;KOG4295,Serine proteinase inhibitor (KU family)	GO:0010951,biological_process,negative regulation of endopeptidase activity;GO:0004867,molecular_function,serine-type endopeptidase inhibitor activity;GO:0019862,molecular_function,IgA binding;GO:0005886,cellular_component,plasma membrane;GO:0020037,molecular_function,heme binding;GO:0042803,molecular_function,protein homodimerization activity	-
RP11-101E3.5	7.966762737	8.456610632	8.73262277	13.12589822	12.50745241	21.40330993	-0.797860479	2.200662937	5.878203562	0.047699091	0.742896758	H7C4K7,Uncharacterized protein	-	PF10487,Nucleoporin subcomplex protein binding to Pom34	IPR018864,Nucleoporin Nup188	ENOG410Z045,-;KOG4833,Uncharacterized conserved protein	GO:0017056,molecular_function,structural constituent of nuclear pore;GO:0006913,biological_process,nucleocytoplasmic transport;GO:0005622,cellular_component,intracellular	-
IER5L	15.2931665	18.67223371	20.10868161	12.01737807	12.34414231	13.37503691	0.646092621	5.403460369	5.738306135	0.048919249	0.742896758	A0A0D9SEB6,Immediate early response 5 like	XP_008004169.1,immediate early response gene 5-like protein	PF05760,Immediate early response protein (IER)	IPR008653,Immediate early response	-	-	-
LINC00094	1.495541465	1.436100094	1.787739434	1.042178937	1.083354719	1.14181233	0.65941482	3.033474094	5.996387619	0.045241372	0.742896758	Q6XYD6,BRD3 opposite strand	-	-	-	-	-	-
AGPAT2	8.543192242	8.609939612	13.01564274	7.031750035	7.033084797	4.701361737	0.844968028	3.920079133	5.914192411	0.04719633	0.742896758	A0A024R8I7,1-acyl-sn-glycerol-3-phosphate acyltransferase	NP_006403.2,1-acyl-sn-glycerol-3-phosphate acyltransferase beta isoform a precursor	PF01553,Acyltransferase	IPR004552,1-acyl-sn-glycerol-3-phosphate acyltransferase;IPR002123,Phospholipid/glycerol acyltransferase	KOG2848,1-acyl-sn-glycerol-3-phosphate acyltransferase;COG0204,1-acyl-sn-glycerol-3-phosphate acyltransferase	GO:0006629,biological_process,lipid metabolic process;GO:0008544,biological_process,epidermis development;GO:0003841,molecular_function,1-acylglycerol-3-phosphate O-acyltransferase activity;GO:0016740,molecular_function,transferase activity;GO:0005783,cellular_component,endoplasmic reticulum;GO:0008654,biological_process,phospholipid biosynthetic process;GO:0042493,biological_process,response to …	K13509,ko04072,Phospholipase D signaling pathway;K13509,ko00564,Glycerophospholipid metabolism;K13509,ko00561,Glycerolipid metabolism;K13509,ko04975,Fat digestion and absorption
TMEM141	23.52242261	25.9974847	30.69411089	15.28631395	15.4937269	13.20791267	1.003385928	4.938292635	13.87185953	0.007869767	0.742896758	G3RFI1,Uncharacterized protein	-	-	-	-	-	-
RP11-216L13.17	48.84869537	53.15238658	55.36743511	30.53974046	30.18579995	24.14231694	1.017162053	4.920814228	17.5328418	0.00434623	0.742896758	V9GYN2,Uncharacterized protein	-	-	-	-	-	-
RP11-229P13.27	4.721352989	5.054012579	4.483908167	2.552327088	3.29609552	2.317159396	0.915687566	1.770821892	13.67001699	0.008050553	0.742896758	A0A096LNT2,Uncharacterized protein	-	-	-	-	-	-
NPDC1	7.582474116	7.049235351	6.093201955	4.258950119	5.171709978	4.181394125	0.708093547	3.981960879	11.72172172	0.011538101	0.742896758	Q5SPY9,Neural proliferation differentiation and control protein 1	-	PF06809,Neural proliferation differentiation control-1 protein (NPDC1)	IPR009635,Neural proliferation differentiation control-1	ENOG4111QDP,-;KOG3884,Neural proliferation, differentiation and control protein	GO:0016021,cellular_component,integral component of membrane;GO:0016020,cellular_component,membrane	-
TOR4A	3.179755103	3.429330941	4.620325269	2.702123933	2.602274063	1.895811927	0.792172267	3.71257432	6.248692275	0.042842059	0.742896758	H2R2W6,Chromosome 9 open reading frame 167	XP_528518.2,torsin-4A isoform X2	PF06309,Torsin	IPR010448,Torsin;IPR003593,AAA+ ATPase domain;IPR030551,Torsin-4A;IPR027417,P-loop containing nucleoside triphosphate hydrolase	KOG2170,ATPase of the AAA+ superfamily;ENOG410XR06,-	GO:0005524,molecular_function,ATP binding	-
AC007325.4	9.410918907	8.696435369	15.59667852	7.022581744	6.903019504	5.92247158	0.930194227	3.495222401	6.284606433	0.04240661	0.742896758	H2QL78,Uncharacterized protein	XP_001164365.1,protein DGCR6;XP_016795177.1,-	PF07324,iGeorge syndrome critical region 6 (DGCR6) protein	IPR010849,Gonadal family	KOG4810,Uncharacterized conserved protein;ENOG4111RN8,-	-	-
PLCXD1	3.95547512	4.728107259	3.07972443	2.6842733	2.994834004	2.346398377	0.642263306	4.354412302	9.234420752	0.019492833	0.742896758	K7ARN9,Phosphatidylinositol-specific phospholipase C, X domain containing 1	-	PF00388,Phosphatidylinositol-specific phospholipase C, X domain	IPR000909,Phosphatidylinositol-specific phospholipase C, X domain;IPR017946,PLC-like phosphodiesterase, TIM beta/alpha-barrel domain superfamily	-	GO:0006629,biological_process,lipid metabolic process;GO:0008081,molecular_function,phosphoric diester hydrolase activity	-
CD99	25.06473587	28.02655698	34.85039931	19.73189853	19.6260986	17.92145744	0.759296149	6.347221364	6.789549352	0.036276462	0.742896758	H7C2F2,CD99 antigen	-	PF12301,CD99 antigen like protein 2	IPR022078,CD99 antigen-like protein 2	-	GO:0016021,cellular_component,integral component of membrane;GO:0016020,cellular_component,membrane	-
POLA1	5.766112961	5.27577186	1.955620215	8.255352537	7.286524294	13.96007999	-1.156010319	5.461125654	7.300993433	0.032174631	0.742896758	A6NMQ1,DNA polymerase	NP_001317289.1,DNA polymerase alpha catalytic subunit isoform 1	PF00136,NA polymerase family B;PF12254,NA polymerase alpha subunit p180 N terminal;PF08996,NA Polymerase alpha zinc finger;PF03104,NA polymerase family B, exonuclease domain	IPR017964,DNA-directed DNA polymerase, family B, conserved site;IPR023211,DNA polymerase, palm domain superfamily;IPR038256,DNA polymerase alpha, zinc finger domain superfamily;IPR015088,Zinc finger, DNA-directed DNA polymerase, family B, alpha;IPR024647,DNA polymerase alpha catalytic subunit, N-terminal domain;IPR006172,DNA-directed DNA polymerase, family B;IPR036397,Ribonuclease H superfamily;I…	COG0417,DNA polymerase elongation subunit (family B);KOG0970,DNA polymerase alpha, catalytic subunit	GO:0051539,molecular_function,4 iron, 4 sulfur cluster binding;GO:0001882,molecular_function,nucleoside binding;GO:0003677,molecular_function,DNA binding;GO:0071897,biological_process,DNA biosynthetic process;GO:0005658,cellular_component,alpha DNA polymerase:primase complex;GO:0003676,molecular_function,nucleic acid binding;GO:0006260,biological_process,DNA replication;GO:0051536,molecular_funct…	-
TIMP1	9.665003439	10.6089031	16.08151809	7.758363019	8.742005451	6.191330406	0.842194646	3.971686369	5.726004526	0.049905413	0.742896758	Q6FGX5,TIMP metallopeptidase inhibitor 1, isoform CRA_a	NP_003245.1,metalloproteinase inhibitor 1 precursor	PF00965,Tissue inhibitor of metalloproteinase	IPR008993,Tissue inhibitor of metalloproteinases-like, OB-fold;IPR027465,Proteinase inhibitor I35b (TIMP), C-terminal;IPR030490,Tissue inhibitor of metalloproteinase, conserved site;IPR001134,Netrin domain;IPR001820,Protease inhibitor I35 (TIMP);IPR015611,Metalloproteinase inhibitor 1	KOG4745,Metalloproteinase inhibitor TIMP and related proteins;ENOG41103NU,-	GO:0042060,biological_process,wound healing;GO:0010951,biological_process,negative regulation of endopeptidase activity;GO:0008191,molecular_function,metalloendopeptidase inhibitor activity;GO:0031012,cellular_component,extracellular matrix;GO:0005578,,;GO:0005581,cellular_component,collagen trimer;GO:0001775,biological_process,cell activation;GO:0002020,molecular_function,protease binding;GO:000…	K16451,ko04066,HIF-1 signaling pathway
PRICKLE3	5.160048245	5.175636338	5.460470276	3.958386526	4.066141631	3.292210478	0.60419943	3.873766346	6.747343408	0.036377215	0.742896758	A0A024QYW5,LIM domain only 6, isoform CRA_a	NP_006141.2,prickle planar cell polarity protein 3 isoform 1	PF06297,PET Domain;PF00412,LIM domain	IPR033723,PET prickle;IPR033726,LIM2 prickle;IPR033727,LIM3 prickle;IPR033725,LIM1 prickle;IPR010442,PET domain;IPR001781,Zinc finger, LIM-type	ENOG410XP0W,-;KOG1704,FOG: LIM domain	GO:0008270,molecular_function,zinc ion binding;GO:0005634,cellular_component,nucleus;GO:0046872,molecular_function,metal ion binding;GO:0005813,cellular_component,centrosome	-
GNL3L	9.548779892	9.445338341	6.793566999	14.24609556	12.03477132	15.39707811	-0.610068603	4.8511039	7.678866808	0.028391564	0.742896758	A0A024R9Y6,Guanine nucleotide binding protein-like 3	NP_061940.1,guanine nucleotide-binding protein-like 3-like protein;NP_001171748.1,-	PF01926,50S ribosome-binding GTPase	IPR030378,Circularly permuted (CP)-type guanine nucleotide-binding (G) domain;IPR023179,GTP-binding protein, orthogonal bundle domain superfamily;IPR006073,GTP binding domain;IPR027417,P-loop containing nucleoside triphosphate hydrolase	COG1161,Predicted GTPases;KOG2484,GTPase	GO:0005525,molecular_function,GTP binding;GO:0005829,cellular_component,cytosol;GO:0005634,cellular_component,nucleus;GO:0005730,cellular_component,nucleolus	K14538,ko03008,Ribosome biogenesis in eukaryotes
AMER1	0.710591989	0.797784007	0.437649233	1.108052384	1.055844882	1.113924693	-0.680657961	2.864305256	8.668734496	0.022239449	0.742896758	G3RNF3,APC membrane recruitment protein 1	-	PF09422,WTX protein	-	-	-	-
PGK1	69.13238813	88.09305174	47.49345225	50.97980939	47.8782924	38.64941839	0.653530509	8.262827591	6.476540303	0.039240511	0.742896758	K7CCI1,Phosphoglycerate kinase	NP_001129210.1,-	PF00162,Phosphoglycerate kinase	IPR001576,Phosphoglycerate kinase;IPR015824,Phosphoglycerate kinase, N-terminal;IPR015911,Phosphoglycerate kinase, conserved site;IPR036043,Phosphoglycerate kinase superfamily	KOG1367,3-phosphoglycerate kinase;COG0126,3-phosphoglycerate kinase	GO:0016301,molecular_function,kinase activity;GO:0006096,biological_process,glycolytic process;GO:0004618,molecular_function,phosphoglycerate kinase activity;GO:0016310,biological_process,phosphorylation;GO:0016740,molecular_function,transferase activity;GO:0005524,molecular_function,ATP binding	K00927,ko00010,Glycolysis / Gluconeogenesis;K00927,ko01200,Carbon metabolism;K00927,ko00710,Carbon fixation in photosynthetic organisms;K00927,ko01230,Biosynthesis of amino acids
RNF113A	47.72416649	49.64836725	54.2562994	36.4059321	39.06904057	30.30018599	0.648262531	5.881463183	6.638081958	0.037498398	0.742896758	G3QIS1,Ring finger protein 113A	XP_004064840.1,-	PF00642,Zinc finger C-x8-C-x5-C-x3-H type (and similar);PF13920,Zinc finger, C3HC4 type (RING finger)	IPR001841,Zinc finger, RING-type;IPR036855,Zinc finger, CCCH-type superfamily;IPR000571,Zinc finger, CCCH-type;IPR017907,Zinc finger, RING-type, conserved site;IPR013083,Zinc finger, RING/FYVE/PHD-type	-	GO:0046872,molecular_function,metal ion binding	-
PNMA6A	1.426665061	1.343716764	3.456986467	1.001264337	0.876729799	1.09772255	1.253596866	1.864405652	5.754602623	0.049480697	0.742896758	H2PX43,Paraneoplastic Ma antigen family member 6A	XP_002832319.1,paraneoplastic antigen-like protein 6A	PF14893,PNMA	IPR026523,Paraneoplastic antigen Ma	ENOG41117XE,-;ENOG410J9MD,-	-	-
ZFY	0.595543681	0.520524505	0.236220784	0.984225624	0.623517255	0.889763925	-0.833932329	1.816524881	5.868768445	0.047832069	0.742896758	A0A0D9S0E4,Zinc finger protein, Y-linked	XP_008017166.1,zinc finger Y-chromosomal protein isoform X1;XP_008017167.1,-	PF04704,Zfx / Zfy transcription activation region;PF00096,Zinc finger, C2H2 type;PF13909,C2H2-type zinc-finger domain	IPR013087,Zinc finger C2H2-type;IPR036236,Zinc finger C2H2 superfamily;IPR006794,Transcriptional activator, Zfx / Zfy domain	-	GO:0003677,molecular_function,DNA binding;GO:0005730,cellular_component,nucleolus;GO:0003676,molecular_function,nucleic acid binding;GO:0046872,molecular_function,metal ion binding;GO:0006355,biological_process,regulation of transcription, DNA-templated;GO:0005634,cellular_component,nucleus;GO:0005654,cellular_component,nucleoplasm	-
RP11-73M7.6	0.579397886	0.504877972	0.433537384	0.337196452	0.269899518	0.235213695	0.948108958	-0.108572951	8.5269002	0.02300621	0.742896758	-	-	-	-	-	-	-
RP11-435D7.3	14.85557026	13.97929513	13.29951873	27.56007325	16.22191723	68.91197747	-1.3417127	3.802946565	5.900132655	0.047391905	0.742896758	A0A1A6HT35,Uncharacterized protein	-	-	IPR024146,Claspin	-	-	-
LINC00853	1.695210957	1.934401706	1.527967436	0.859141871	1.249536968	0.377134054	1.17443056	-0.155327861	6.444275017	0.04028233	0.742896758	-	-	-	-	-	-	-
RP4-784A16.2	1.175869477	1.353057701	0.766385401	2.258287067	1.814334061	2.048002989	-0.813576729	0.126372098	6.552229686	0.038411332	0.742896758	M3W4Z5,LDL receptor related protein 8	-	PF14670,Coagulation Factor Xa inhibitory site;PF00057,Low-density lipoprotein receptor domain class A;PF00058,Low-density lipoprotein receptor repeat class B	IPR023415,Low-density lipoprotein (LDL) receptor class A, conserved site;IPR018097,EGF-like calcium-binding, conserved site;IPR000033,LDLR class B repeat;IPR002172,Low-density lipoprotein (LDL) receptor class A repeat;IPR011042,Six-bladed beta-propeller, TolB-like;IPR001881,EGF-like calcium-binding domain;IPR000152,EGF-type aspartate/asparagine hydroxylation site;IPR000742,EGF-like domain;IPR0130…	ENOG410YQ6J,-;ENOG410KD0V,-	GO:0006898,biological_process,receptor-mediated endocytosis;GO:0005901,cellular_component,caveola;GO:0005509,molecular_function,calcium ion binding;GO:0016020,cellular_component,membrane;GO:0030229,molecular_function,very-low-density lipoprotein particle receptor activity;GO:0043235,cellular_component,receptor complex;GO:0006897,biological_process,endocytosis;GO:0016021,cellular_component,integra…	-
HIST2H2BC	0.965977968	0.629871688	0.764497753	2.164382635	2.357033824	1.289408326	-1.175422486	-0.283122593	8.74509143	0.021840437	0.742896758	Q4THR3,Chromosome undetermined SCAF2744, whole genome shotgun sequence	-	PF00125,Core histone H2A/H2B/H3/H4	IPR000558,Histone H2B;IPR009072,Histone-fold;IPR007125,Histone H2A/H2B/H3	-	GO:0005694,cellular_component,chromosome;GO:0000786,cellular_component,nucleosome;GO:0003677,molecular_function,DNA binding;GO:0005634,cellular_component,nucleus;GO:0046982,molecular_function,protein heterodimerization activity	K11252,ko05322,Systemic lupus erythematosus;K11252,ko05034,Alcoholism;K11252,ko05203,Viral carcinogenesis
VIM-AS1	53.07585018	57.95325455	61.44851107	39.44700145	40.80535924	39.37465751	0.651590979	6.623082121	6.700918652	0.036848159	0.742896758	-	-	-	-	-	-	-
RP11-124N14.3	361.3432598	418.6884693	511.7274113	271.1609689	275.5297978	270.439256	0.799744588	7.990715996	7.067393515	0.033563002	0.742896758	A0A1S3F1H2,vimentin	XP_012870055.1,vimentin	-	IPR027699,Vimentin;IPR018039,Intermediate filament protein, conserved site;IPR006821,Intermediate filament head, DNA-binding domain;IPR001664,Intermediate filament protein	-	GO:0005882,cellular_component,intermediate filament;GO:0005198,molecular_function,structural molecule activity	-
CH17-360D5.3	4.465406627	3.704118313	1.699912275	8.105516889	6.79264237	6.255461042	-1.042655983	2.074281128	10.90795363	0.013991844	0.742896758	-	-	-	-	-	-	-
BEND3P1	0.739844892	0.554270097	0.348826801	1.00772399	1.142689892	0.932165892	-0.834562885	1.225024978	8.534577403	0.022963832	0.742896758	H2PJY5,BEN domain containing 3	-	PF10523,BEN domain	IPR033583,BEN domain-containing protein 3;IPR018379,BEN domain	ENOG410IHA7,-;ENOG410Y8FH,-	GO:0043967,biological_process,histone H4 acetylation;GO:0003677,molecular_function,DNA binding;GO:0034773,biological_process,histone H4-K20 trimethylation;GO:0005730,cellular_component,nucleolus;GO:0000183,biological_process,chromatin silencing at rDNA;GO:0098532,biological_process,histone H3-K27 trimethylation;GO:0000122,biological_process,negative regulation of transcription by RNA polymerase I…	-
HSP90AA2P	3.922635942	2.682547799	1.671420152	4.614026733	4.344752504	7.832744569	-0.972029272	3.184574001	6.947769101	0.035318864	0.742896758	G1S1H7,Heat shock protein 90 alpha family class A member 1	-	PF00183,Hsp90 protein;PF02518,Histidine kinase-, DNA gyrase B-, and HSP90-like ATPase	IPR001404,Heat shock protein Hsp90 family;IPR037196,HSP90, C-terminal domain	COG0326,Molecular chaperone, HSP90 family;KOG0019,Molecular chaperone (HSP90 family);KOG0020,Endoplasmic reticulum glucose-regulated protein (GRP94/endoplasmin), HSP90 family	GO:0005737,cellular_component,cytoplasm;GO:0009408,biological_process,response to heat;GO:0006457,biological_process,protein folding;GO:0009409,biological_process,response to cold;GO:0005634,cellular_component,nucleus;GO:0046677,biological_process,response to antibiotic;GO:0051082,molecular_function,unfolded protein binding;GO:0006950,biological_process,response to stress;GO:0005524,molecular_fun…	K04079,ko04626,Plant-pathogen interaction;K04079,ko04151,PI3K-Akt signaling pathway;K04079,ko04612,Antigen processing and presentation;K04079,ko04915,Estrogen signaling pathway;K04079,ko05215,Prostate cancer;K04079,ko04141,Protein processing in endoplasmic reticulum;K04079,ko04914,Progesterone-mediated oocyte maturation;K04079,ko04621,NOD-like receptor signaling pathway;K04079,ko05200,Pathways in…
SNORD26	8.40400832	7.915387551	1.970705318	15.94084988	17.08849522	34.74890318	-1.861291275	0.14536605	10.41003316	0.015649166	0.742896758	-	-	-	-	-	-	-
RP11-91P24.6	3.377078874	4.297193436	4.566943503	2.686660093	3.12009042	1.686942967	0.847889457	1.282460957	6.078706223	0.044652177	0.742896758	H2Q4G7,Adipogenesis associated Mth938 domain containing	XP_016775230.1,mth938 domain-containing protein isoform X2;XP_016775231.1,-	PF04430,Protein of unknown function (DUF498/DUF598)	IPR007523,NDUFAF3/Mth938 domain-containing protein;IPR036748,MTH938-like superfamily;IPR034096,Mth938 domain-containing protein	ENOG41120BN,-;ENOG410IXVS,-	GO:0045600,biological_process,positive regulation of fat cell differentiation;GO:0045944,biological_process,positive regulation of transcription by RNA polymerase II;GO:0043066,biological_process,negative regulation of apoptotic process	-
RP11-290C10.1	1.558462368	2.508755282	0.411134628	0.540414765	0.554564054	0.283673092	1.739466318	-0.433833412	7.642025886	0.029479436	0.742896758	-	-	-	-	-	-	-
RP11-860B13.1	2.441026799	2.555664951	1.451182119	3.081349848	3.984798837	3.904996163	-0.694351293	0.993289661	5.968243206	0.045465077	0.742896758	A0A096NGJ6,Kelch like family member 42	XP_003906207.1,kelch-like protein 42	PF01344,Kelch motif;PF07707,BTB And C-terminal Kelch	IPR006652,Kelch repeat type 1;IPR011705,BTB/Kelch-associated;IPR000210,BTB/POZ domain;IPR015915,Kelch-type beta propeller;IPR011333,SKP1/BTB/POZ domain superfamily	-	GO:0043161,biological_process,proteasome-mediated ubiquitin-dependent protein catabolic process;GO:0000209,biological_process,protein polyubiquitination;GO:0004842,molecular_function,ubiquitin-protein transferase activity;GO:0032886,biological_process,regulation of microtubule-based process;GO:0031463,cellular_component,Cul3-RING ubiquitin ligase complex	-
RP11-210N13.1	0.518765946	0.448850872	0.168436352	0.817479481	1.144101532	0.949106051	-1.295726321	-0.290276882	9.232967346	0.019545371	0.742896758	H0YA82,La-related protein 7	-	PF08777,RNA binding motif	IPR034910,LARP7, RNA recognition motif 2;IPR012677,Nucleotide-binding alpha-beta plait domain superfamily;IPR035979,RNA-binding domain superfamily;IPR014886,La protein, RNA-binding domain	ENOG410IQXQ,-;COG5193,La protein, small RNA-binding pol III transcript stabilizing protein and related La-motif-containing proteins involved in translation	GO:0003723,molecular_function,RNA binding;GO:0003676,molecular_function,nucleic acid binding	-
RP11-161H23.9	0.806913905	1.07422908	0.561740894	0.57396243	0.560592338	0.37534821	0.777840076	1.475382094	7.229173498	0.031924698	0.742896758	G3STD0,Peripherin	-	PF00038,Intermediate filament protein;PF04732,Intermediate filament head (DNA binding) region	IPR006821,Intermediate filament head, DNA-binding domain;IPR018039,Intermediate filament protein, conserved site;IPR001664,Intermediate filament protein;IPR027700,Peripherin/Plasticin	ENOG410IE39,-;ENOG410YCMG,-	GO:0045098,cellular_component,type III intermediate filament;GO:0005882,cellular_component,intermediate filament;GO:0005198,molecular_function,structural molecule activity	-
RP11-1100L3.8	4.362736559	4.566569741	5.303674147	25.21790186	29.50800268	4.260022343	-1.894600229	3.439836856	8.231045963	0.025483838	0.742896758	F7HG84,Nuclear receptor subfamily 4 group A member 1	XP_002798634.1,nuclear receptor subfamily 4 group A member 1	PF00105,Zinc finger, C4 type (two domains);PF00104,Ligand-binding domain of nuclear hormone receptor	IPR000536,Nuclear hormone receptor, ligand-binding domain;IPR003070,Orphan nuclear receptor;IPR035500,Nuclear hormone receptor-like domain superfamily;IPR001723,Nuclear hormone receptor;IPR001628,Zinc finger, nuclear hormone receptor-type;IPR003071,Orphan nuclear receptor, HMR type;IPR013088,Zinc finger, NHR/GATA-type	KOG4217,Nuclear receptors of the nerve growth factor-induced protein B type;ENOG410YWNC,-	GO:0004879,molecular_function,nuclear receptor activity;GO:0003707,molecular_function,steroid hormone receptor activity;GO:0003677,molecular_function,DNA binding;GO:0043565,molecular_function,sequence-specific DNA binding;GO:0003700,molecular_function,DNA binding transcription factor activity;GO:0046872,molecular_function,metal ion binding;GO:0006355,biological_process,regulation of transcription…	K04465,ko04010,MAPK signaling pathway;K04465,ko04925,Aldosterone synthesis and secretion;K04465,ko04151,PI3K-Akt signaling pathway
MIR616	6.257279963	6.5909254	3.555396192	21.56944894	26.42550808	12.61614145	-1.790363426	0.324144124	21.59274506	0.002518793	0.742896758	-	-	-	-	-	-	-
THRIL	4.21546531	4.261669789	3.065209333	6.334613146	4.941286344	8.574315359	-0.705354902	3.366082425	6.208723134	0.042857468	0.742896758	Q6ZPA0,cDNA FLJ26177 fis, clone ADG04148	-	-	-	-	-	-
RP11-380N8.7	5.685182831	6.643177964	1.645793773	12.17465232	10.61892842	10.15897469	-1.200227746	1.835910838	7.975970666	0.027120803	0.742896758	-	-	-	-	-	-	-
RP11-142E9.1	0.100709524	0.049251184	0.0743903	0.348147336	0.196588959	0.35196023	-1.893078102	-0.149899853	16.99271466	0.004853723	0.742896758	H2R8K3,High mobility group AT-hook 2	-	-	IPR000637,HMG-I/HMG-Y, DNA-binding, conserved site;IPR000116,High mobility group protein HMGA;IPR017956,AT hook, DNA-binding motif	ENOG410IZGR,-;ENOG410YWK3,-	GO:0006355,biological_process,regulation of transcription, DNA-templated;GO:0048741,biological_process,skeletal muscle fiber development;GO:0003677,molecular_function,DNA binding;GO:0000785,cellular_component,chromatin;GO:0005634,cellular_component,nucleus	-
DIAPH3-AS1	2.482527333	2.683711695	1.378758385	4.238005799	3.081880357	8.244690282	-1.201350422	1.003712488	6.876107674	0.036005598	0.742896758	Q5RE41,Uncharacterized protein DKFZp468P0520	NP_001127217.1,protein diaphanous homolog 3	PF06367,iaphanous FH3 Domain;PF06371,iaphanous GTPase-binding Domain	IPR014768,Rho GTPase-binding/formin homology 3 (GBD/FH3) domain;IPR011989,Armadillo-like helical;IPR010473,Formin, GTPase-binding domain;IPR010472,Formin, FH3 domain;IPR016024,Armadillo-type fold;IPR027654,Formin, protein diaphanous homologue 3;IPR015425,Formin, FH2 domain	-	GO:0030036,biological_process,actin cytoskeleton organization;GO:0017048,molecular_function,Rho GTPase binding;GO:0003779,molecular_function,actin binding;GO:0016043,biological_process,cellular component organization	K05745,ko04810,Regulation of actin cytoskeleton
CTD-2213F21.2	2.580795408	2.256512686	1.389176697	3.120748459	3.832428204	4.542588392	-0.819016945	2.395182073	8.92094179	0.020988565	0.742896758	-	-	-	-	-	-	-
RP11-519G16.5	1.921355354	2.56830397	2.16263958	1.312004106	1.44552886	0.652824268	1.089996957	0.364138604	7.795969852	0.027723208	0.742896758	H2PG84,Uncharacterized protein	-	-	-	-	-	-
RP11-77H9.5	11.41538756	11.61181548	10.11853586	7.67323917	6.615350636	6.538275606	0.774185609	1.911169617	11.87422936	0.011201421	0.742896758	-	-	-	-	-	-	-
CTD-2515O10.5	40.35899295	51.59345621	69.02205884	33.91262535	29.46670009	31.42218962	0.914450278	4.519320817	7.416165081	0.03122947	0.742896758	A0A287A1V5,Fructose-bisphosphate aldolase	-	-	IPR029768,Fructose-bisphosphate aldolase class-I active site;IPR000741,Fructose-bisphosphate aldolase, class-I;IPR013785,Aldolase-type TIM barrel	-	GO:0004332,molecular_function,fructose-bisphosphate aldolase activity;GO:0003824,molecular_function,catalytic activity;GO:0006096,biological_process,glycolytic process;GO:0016829,molecular_function,lyase activity	-
CES1P1	1.396151094	1.365552957	1.112168788	0.902543721	0.968565155	0.730828525	0.675440899	1.904659823	9.109647826	0.020058889	0.742896758	K7C7K7,Carboxylic ester hydrolase	-	PF07859,alpha/beta hydrolase fold;PF00135,Carboxylesterase family	IPR019819,Carboxylesterase type B, conserved site;IPR019826,Carboxylesterase type B, active site;IPR029058,Alpha/Beta hydrolase fold;IPR002018,Carboxylesterase, type B	COG2272,Carboxylesterase type B;KOG1516,Carboxylesterase and related proteins	GO:0016787,molecular_function,hydrolase activity	-
RP11-343H19.2	8.60059331	13.01182304	7.510855113	1.898581259	1.550680147	1.68630754	2.584695824	1.699022184	82.11403947	4.79E-05	0.41796269	G1QV94,Developmental pluripotency associated 2	XP_003261833.1,developmental pluripotency-associated protein 2	PF14047,ppa2/4 conserved region;PF14049,ppa2/4 conserved region in higher vertebrates	IPR025892,Developmental pluripotency-associated protein 2/4, central domain;IPR025891,Developmental pluripotency-associated protein 2/4, C-terminal domain;IPR003034,SAP domain	ENOG410IJEN,-;ENOG4111ADR,-	GO:0005634,cellular_component,nucleus	-
RP11-542C16.1	15.74781184	19.14488264	19.48470519	9.868370548	10.35051373	8.989569603	1.02217921	2.593662849	15.79556839	0.005655772	0.742896758	-	-	-	-	-	-	-
AC113189.5	6.310508243	6.992290152	10.98975555	4.859096491	5.168542978	4.6267135	0.889308692	2.839098017	6.147594906	0.044099974	0.742896758	-	-	-	-	-	-	-
LRRC75A-AS1	26.23846114	28.02627399	27.11096003	18.79697183	20.97988972	18.50847232	0.597536021	6.467781552	6.630533522	0.037577518	0.742896758	Q7Z306,Uncharacterized protein DKFZp686I23148	-	-	-	-	-	-
SNORD49B	136.8245182	154.7559746	173.120988	83.8555124	103.638559	113.6263954	0.750183338	3.237877673	6.945765565	0.034910818	0.742896758	-	-	-	-	-	-	-
RARA-AS1	2.008406706	2.206750182	2.036762479	1.569594856	1.559285411	0.911557334	0.752031064	1.654222971	6.681919712	0.037062982	0.742896758	A8MUP8,Retinoic acid receptor alpha	XP_005257609.1,retinoic acid receptor alpha isoform X4	PF00105,Zinc finger, C4 type (two domains);PF00104,Ligand-binding domain of nuclear hormone receptor	IPR000536,Nuclear hormone receptor, ligand-binding domain;IPR035500,Nuclear hormone receptor-like domain superfamily;IPR001723,Nuclear hormone receptor;IPR001628,Zinc finger, nuclear hormone receptor-type;IPR003078,Retinoic acid receptor;IPR013088,Zinc finger, NHR/GATA-type	-	GO:0003707,molecular_function,steroid hormone receptor activity;GO:0003677,molecular_function,DNA binding;GO:0003708,molecular_function,retinoic acid receptor activity;GO:0043565,molecular_function,sequence-specific DNA binding;GO:0015629,cellular_component,actin cytoskeleton;GO:0003700,molecular_function,DNA binding transcription factor activity;GO:0046872,molecular_function,metal ion binding;GO…	-
RP11-1072C15.4	0.599741089	0.524382279	0.421910442	0.698071472	0.897994105	1.164432587	-0.754837873	0.909728104	5.745295401	0.048605258	0.742896758	G3R921,Meiosis specific with coiled-coil domain	XP_004041624.1,meiosis-specific coiled-coil domain-containing protein MEIOC isoform X1	PF15189,Meiosis-specific coiled-coil domain-containing protein MEIOC	IPR027963,Meiosis-specific coiled-coil domain-containing protein MEIOC	-	GO:0007286,biological_process,spermatid development;GO:0007283,biological_process,spermatogenesis;GO:0007144,biological_process,female meiosis I;GO:0007130,biological_process,synaptonemal complex assembly;GO:0005737,cellular_component,cytoplasm;GO:0070192,biological_process,chromosome organization involved in meiotic cell cycle;GO:0051321,biological_process,meiotic cell cycle;GO:0005634,cellular_…	-
RP11-1055B8.4	0.715996449	1.079636297	0.550916023	0.24828001	0.454965261	0.33305658	1.252852929	-0.095238489	10.20897617	0.015714861	0.742896758	-	-	-	-	-	-	-
RP11-839G9.1	11.48696023	12.7654551	4.301142558	19.71520455	20.44390816	16.82687858	-0.949257293	2.984364027	7.741824029	0.028747234	0.742896758	-	-	-	-	-	-	-
CTD-3113P16.5	1.938193801	2.443367574	3.363288596	0.992626722	1.261143559	1.212559994	1.29959335	0.1372679	9.674528902	0.017882884	0.742896758	-	-	-	-	-	-	-
CTC-510F12.6	4.328775441	4.712740296	2.746153933	2.738184065	3.11214317	2.226211044	0.627141046	1.600721835	6.162332601	0.042945042	0.742896758	-	-	-	-	-	-	-
CTD-2192J16.15	1.737262702	2.053186395	1.909598176	1.065812637	1.413002189	0.772978635	0.932331354	0.034316684	6.682647223	0.037035699	0.742896758	H2R6C7,Uncharacterized protein	-	PF00252,Ribosomal protein L16p/L10e	-	-	-	-
AC008440.5	24.88972782	27.31305306	46.53054222	19.43144378	20.33382804	15.00106829	1.022654784	3.498166297	6.862164364	0.036141257	0.742896758	-	-	-	-	-	-	-
CTD-2619J13.14	1.988071425	1.87099726	2.032992755	1.565744145	1.266925799	1.379503733	0.60182891	2.555883179	5.972807941	0.04540361	0.742896758	Q9BZ57,FKSG67	-	-	-	-	-	-
WASH2P	1.35742002	1.219604495	1.165900712	1.101389856	0.741387273	0.651216326	0.697422935	1.653771132	6.112500898	0.043574181	0.742896758	A9QQ16,Actin nucleation promoting factor	-	PF11945,WAHD domain of WASH complex	IPR028290,WASH1;IPR021854,WASH1, WAHD domain	ENOG410IFZ4,-;ENOG410YN2V,-	GO:0034314,biological_process,Arp2/3 complex-mediated actin nucleation;GO:0043014,molecular_function,alpha-tubulin binding;GO:0005769,cellular_component,early endosome;GO:0071203,cellular_component,WASH complex	-
FAM133DP	3.513494393	2.907801282	1.568578762	4.714777416	4.286549694	6.493691716	-0.901849692	1.438638014	7.430227129	0.030774352	0.742896758	K7DJ32,Family with sequence similarity 133, member B	NP_001238826.1,-	-	IPR026766,Protein FAM133	-	-	-
EIF2S2P4	3.155298968	2.598860828	1.477027614	4.708139733	3.675878884	4.974657401	-0.824658608	1.751783153	7.877757288	0.027106904	0.742896758	A0A286XBK6,Eukaryotic translation initiation factor 2 subunit beta	XP_003467738.1,eukaryotic translation initiation factor 2 subunit 2	-	IPR016190,Translation initiation factor IF2/IF5, zinc-binding;IPR016189,Translation initiation factor IF2/IF5, N-terminal;IPR002735,Translation initiation factor IF2/IF5	-	GO:0006413,biological_process,translational initiation;GO:0003743,molecular_function,translation initiation factor activity	-
FTH1P20	3.961743581	3.583257279	3.820938686	2.345312084	2.80650469	2.191794512	0.746422507	0.831551393	6.95356099	0.034378005	0.742896758	G3RMF9,Ferritin	XP_004051373.1,-	PF00210,erritin-like domain	IPR008331,Ferritin/DPS protein domain;IPR012347,Ferritin-like;IPR009040,Ferritin-like diiron domain;IPR001519,Ferritin;IPR009078,Ferritin-like superfamily;IPR014034,Ferritin, conserved site	-	GO:0005623,cellular_component,cell;GO:0008199,molecular_function,ferric iron binding;GO:0046872,molecular_function,metal ion binding;GO:0006879,biological_process,cellular iron ion homeostasis;GO:0006826,biological_process,iron ion transport	-
ENO1P4	2.62870475	2.366429698	1.048834763	3.700554437	3.191128893	3.821490631	-0.775634275	2.301785697	6.284373635	0.042172654	0.742896758	L0R6S1,Alternative protein TMEM237	-	PF03952,nolase, N-terminal domain	IPR020811,Enolase, N-terminal;IPR000941,Enolase;IPR029017,Enolase-like, N-terminal	-	GO:0004634,molecular_function,phosphopyruvate hydratase activity;GO:0000015,cellular_component,phosphopyruvate hydratase complex;GO:0000287,molecular_function,magnesium ion binding;GO:0006096,biological_process,glycolytic process	-
RP11-103J8.1	0.803093489	0.749788621	0.539286053	1.121717349	1.536494879	1.222596281	-0.801338363	0.381684033	7.173076583	0.032404996	0.742896758	-	-	-	-	-	-	-
RP4-621N11.2	3.650713004	3.881911868	0.989593775	5.510399596	5.250769096	10.45328336	-1.301633176	2.768198401	6.485370118	0.04007701	0.742896758	Q8WVU8,RBL1 protein	-	-	-	ENOG4111A36,-;ENOG410KEIE,-	-	-
SNORD12C	3.672163436	3.078586342	1.107137819	18.13495562	20.48059352	16.29650564	-2.722848459	-0.078142294	40.69633074	0.000417291	0.742896758	-	-	-	-	-	-	-
ZNFX1-AS1_3	455.0829537	456.9194207	454.7345891	328.7800288	353.5550736	305.0297273	0.585589224	5.110308045	7.21818084	0.032018079	0.742896758	-	-	-	-	-	-	-
CTD-3184A7.4	2.622973883	2.593994048	5.012874013	1.343330046	1.528933197	0.820483791	1.651148581	1.001617016	11.86494602	0.011723155	0.742896758	-	-	-	-	-	-	-
ZDHHC8P1	1.092598206	0.719419828	0.610382115	0.402300433	0.365920669	0.61699211	0.872505377	1.094416254	6.290996143	0.041857862	0.742896758	G3QES5,Palmitoyltransferase	-	PF01529,HHC palmitoyltransferase	IPR001594,Palmitoyltransferase, DHHC domain;IPR030291,Palmitoyltransferase ZDHHC8	-	GO:0016409,molecular_function,palmitoyltransferase activity;GO:0019706,molecular_function,protein-cysteine S-palmitoyltransferase activity;GO:0016740,molecular_function,transferase activity;GO:0018345,biological_process,protein palmitoylation;GO:0016020,cellular_component,membrane;GO:0016746,molecular_function,transferase activity, transferring acyl groups;GO:0016021,cellular_component,integral c…	-
SUCLG2-AS1	0.554354111	0.504551736	0.211239851	0.906925002	0.676325668	0.986618508	-0.968410283	0.963745205	6.940812183	0.035119099	0.742896758	G3RNK2,Uncharacterized protein	-	-	-	-	-	-
RP11-646I6.6	2.251073657	2.935651977	1.715569361	4.216497123	3.204092854	5.260897609	-0.803752898	0.893871989	6.035537473	0.044569861	0.742896758	G1RBV9,Amidophosphoribosyltransferase	-	PF00156,Phosphoribosyl transferase domain;PF13522,lutamine amidotransferase domain	IPR035584,Amidophosphoribosyltransferase, N-terminal;IPR000836,Phosphoribosyltransferase domain;IPR017932,Glutamine amidotransferase type 2 domain;IPR005854,Amidophosphoribosyltransferase;IPR029055,Nucleophile aminohydrolases, N-terminal;IPR029057,Phosphoribosyltransferase-like	COG0034,Glutamine phosphoribosylpyrophosphate amidotransferase;KOG0572,Glutamine phosphoribosylpyrophosphate amidotransferase	GO:0016757,molecular_function,transferase activity, transferring glycosyl groups;GO:0009113,biological_process,purine nucleobase biosynthetic process;GO:0006189,biological_process,'de novo' IMP biosynthetic process;GO:0006164,biological_process,purine nucleotide biosynthetic process;GO:0051536,molecular_function,iron-sulfur cluster binding;GO:0016740,molecular_function,transferase activity;GO:004…	K00764,ko00230,Purine metabolism;K00764,ko00250,Alanine, aspartate and glutamate metabolism
FLJ20021	4.993943059	5.231323564	8.69979088	3.367252309	3.388857702	3.241573522	1.080713926	2.002505512	8.293173324	0.025104906	0.742896758	H2RFR4,Uncharacterized protein	-	-	-	-	-	-
HHIP-AS1	5.067713573	4.956649237	2.832018721	3.225027433	3.127951919	2.518036462	0.610267194	2.496981011	6.453115423	0.03950188	0.742896758	-	-	-	-	-	-	-
AC097467.2	0.299454966	0.165547704	0.068694413	0.38896385	0.402406159	0.387606282	-1.099863293	0.625666916	5.800103543	0.04881476	0.742896758	B5BUM4,Uncharacterized protein	-	-	-	-	-	-
MIR4458HG	0.505734029	0.478863617	0.567730271	0.29620443	0.354451387	0.349936849	0.75424539	0.948889847	6.258075741	0.041769336	0.742896758	-	-	-	-	-	-	-
LINC00847	2.483858961	2.959986094	2.942400418	1.973923013	2.182794606	1.69066696	0.645276304	2.572212108	6.499330023	0.0389884	0.742896758	-	-	-	-	-	-	-
RP11-420L9.5	3.086103099	3.448496165	3.604513529	2.208393727	2.826420192	1.945299447	0.667097724	3.006968852	6.408475938	0.040033465	0.742896758	H2PHS7,Uncharacterized protein	-	-	IPR036871,PX domain superfamily	ENOG410IEEQ,-;ENOG411016X,-	GO:0035091,molecular_function,phosphatidylinositol binding	-
HCG4P7	3.399912198	3.325399504	4.269861522	2.605715846	2.512154853	1.417848223	0.896584886	1.564261091	6.650135385	0.038289764	0.742896758	O95141,Uncharacterized protein	-	-	-	-	-	-
HCG4P5	76.21627776	76.68434082	72.48742369	54.02912677	56.35933721	34.30159036	0.759030902	5.950684921	8.418949709	0.023613049	0.742896758	O95141,Uncharacterized protein	-	-	-	-	-	-
PSMB8-AS1	1.411915516	1.533112855	1.691917687	1.057071991	1.080256831	0.638866247	0.875986555	1.32238297	7.466168783	0.030180036	0.742896758	L8E792,Alternative protein TAP1	-	-	-	-	-	-
RP11-632C17__A.1	7.485989596	5.009738957	6.548229695	3.783429561	4.206029063	3.777054693	0.811204081	1.333808357	7.8059015	0.027486924	0.742896758	F7E9I6,60S ribosomal protein L29	-	PF01779,Ribosomal L29e protein family	IPR002673,Ribosomal protein L29e	KOG3504,60S ribosomal protein L29;ENOG4112428,-	GO:0006412,biological_process,translation;GO:0005840,cellular_component,ribosome;GO:0003735,molecular_function,structural constituent of ribosome;GO:0030529,,;GO:0005622,cellular_component,intracellular	-
SNORD101	8.634255123	7.506689986	2.024697244	11.46430985	16.77637659	19.24745679	-1.345315463	-0.269339534	6.89376472	0.035834767	0.742896758	-	-	-	-	-	-	-
GS1-124K5.12	7.257347426	7.808124428	3.74399974	10.84060387	9.739556862	10.48964412	-0.661777294	2.255109524	6.238776516	0.042002895	0.742896758	B4DLB4,cDNA FLJ59924	-	-	-	-	-	-
RP11-155G14.6	22.18077053	32.52473766	8.595787923	10.88107483	9.120747701	6.504293581	1.300808721	3.288533033	9.476918731	0.019110769	0.742896758	G3QRR3,EF-hand calcium binding domain 3	XP_004041182.2,EF-hand calcium-binding domain-containing protein 3	PF13833,-hand domain pair	IPR002048,EF-hand domain;IPR018247,EF-Hand 1, calcium-binding site;IPR011992,EF-hand domain pair	-	GO:0005509,molecular_function,calcium ion binding	-
LINC01006	0.571244539	0.627845739	0.472293151	0.354386326	0.344873768	0.285851768	0.860397048	0.859687031	10.96069359	0.013430067	0.742896758	A0A096NXX1,Uncharacterized protein	-	-	-	-	-	-
RP11-177H13.2	2.71979103	3.616708007	2.479811037	1.557372527	1.626458139	1.856251556	0.896689294	3.487236379	14.76454876	0.006681271	0.742896758	Q8N8C2,cDNA FLJ39679 fis, clone SMINT2010068	-	-	-	-	GO:0016021,cellular_component,integral component of membrane;GO:0016020,cellular_component,membrane	-
RN7SKP97	1.121656099	1.371342265	0.073975425	4.398094844	4.276400206	1.701375988	-1.949836079	-0.44776353	6.411804971	0.040910556	0.742896758	A0A0P5WRE6,Uncharacterized protein	-	-	-	-	-	-
RP11-629O1.2	2.441026799	1.950375884	3.011202897	1.716752058	0.755014516	0.901152961	1.2769597	0.384869413	7.736136125	0.028788318	0.742896758	-	-	-	-	-	-	-
GS1-393G12.12	4.363943259	3.754049449	7.434530196	1.817580012	2.373402114	2.501022702	1.372305233	0.82634481	9.353378525	0.019641868	0.742896758	Q3KQR6,DGAT1 protein	-	-	-	-	-	-
GLIS3-AS1	0.9223291	1.088759816	0.335610579	1.87315845	2.522143936	1.296754472	-1.209321569	0.000680356	7.072592313	0.033998865	0.742896758	Q1PHK2,GLIS family zinc finger 3 transcript variant TE2	-	PF00096,Zinc finger, C2H2 type	IPR030405,Zinc finger protein GLIS3;IPR013087,Zinc finger C2H2-type;IPR036236,Zinc finger C2H2 superfamily	KOG1721,FOG: Zn-finger;COG5048,FOG: Zn-finger	GO:0006357,biological_process,regulation of transcription by RNA polymerase II;GO:0005634,cellular_component,nucleus;GO:0003676,molecular_function,nucleic acid binding	-
RP11-54D18.4	0.937528817	0.733585501	0.494654949	0.960292162	1.715712372	2.070554079	-1.064997351	0.241455873	6.725089787	0.036970208	0.742896758	G3RJ84,PC4 and SFRS1 interacting protein 1	XP_018889177.1,-;XP_018889178.1,-	PF11467,Lens epithelium-derived growth factor (LEDGF);PF00855,PWWP domain	IPR021567,Lens epithelium-derived growth factor, integrase-binding domain;IPR035441,TFIIS/LEDGF domain superfamily;IPR036218,HIV integrase-binding domain superfamily;IPR035496,HDGF-related, PWWP domain;IPR000313,PWWP domain;IPR017859,Treacle-like, Treacher Collins Syndrome	-	GO:0009408,biological_process,response to heat;GO:0000395,biological_process,mRNA 5'-splice site recognition;GO:0006979,biological_process,response to oxidative stress;GO:0005654,cellular_component,nucleoplasm	-
RP11-384P7.7	0.198507377	0.148853606	0.020947123	0.355822542	0.363275834	0.340448807	-1.488200018	-0.215505021	5.808008243	0.04870028	0.742896758	A0A2C1L4S6,Uncharacterized protein	-	-	-	-	-	-
RP11-247A12.2	1.877352286	1.786311153	2.637799404	1.20183418	1.493749582	1.030105825	0.909216447	1.992540225	7.341071097	0.031841515	0.742896758	M3WVJ6,Immediate early response 5 like	-	PF05760,Immediate early response protein (IER)	-	-	-	-
RP11-334J6.7	2.590005431	2.869886255	2.914653552	1.78475236	2.194062846	1.996423306	0.606235174	2.728523612	6.006340995	0.044955392	0.742896758	O95209,Uncharacterized protein LQFBS-1	-	-	-	-	-	-
NALT1	2.531844827	2.287482085	1.245275649	1.153806919	1.439747606	1.062296633	0.799420254	0.847840088	6.906888528	0.03481763	0.742896758	-	-	-	-	-	-	-
SNHG7	2.976486772	2.811409449	3.515067022	1.850441003	2.431849531	1.705542303	0.772120095	3.50322202	7.569201135	0.02957192	0.742896758	H2QY67,Uncharacterized protein	XP_016817660.1,protein FAM69B isoform X2	PF12260,Protein-kinase domain of FAM69;PF14875,N-term cysteine-rich ER, FAM69	IPR029244,FAM69, N-terminal;IPR022049,FAM69, protein-kinase domain	ENOG410IVAA,-;ENOG410YQ9F,-	GO:0016021,cellular_component,integral component of membrane;GO:0016020,cellular_component,membrane	-
RP11-216L13.19	13.80743133	14.45290354	19.33200545	10.26640375	10.31485486	9.049247992	0.828890414	5.840592053	7.733316271	0.028566172	0.742896758	Q8WP30,Uncharacterized protein	-	-	-	-	-	-
