# Supplementary material for: Selective sorting and secretion of hY4 RNA fragments into extracellular vesicles mediated by methylated YBX1 to promote lung cancer progression
Source: J Exp Clin Cancer Res. 2022 Apr 11;41:136. doi: 10.1186/s13046-022-02346-w (PMC8996536; doi:10.1186/s13046-022-02346-w)
Supplement: Supplementary file 13 — Additional file 13: Table S3. Mass spectrometric analysis of potential hY4F RNA-binding proteins following RNA pulldown assay. [file 13046_2022_2346_MOESM13_ESM.xlsx]

## Sheet: Sheet1
Table1.		Table S2. Mass spectrum analysis results of potential hY4F RNA binding protein with RNA pulldown assay.
Checked	Protein FDR Confidence	Master	Accession	Description	Exp. q-value	Sum PEP Score	Coverage	# Peptides	# PSMs	# Unique Peptides	# Protein Groups	# AAs	MW [kDa]	calc. pI	Found in Sample: [S3] F3: Sample	Found in Sample: [S2] F2: Sample	Modifications	Area:polyA	Area: hY4F	Relative hY4F	hY4F/polyA
FALSE	High	Master Protein	A0A0K0K1K1	Glyceraldehyde-3-phosphate dehydrogenase OS=Homo sapiens GN=HEL-S-278 PE=2 SV=1	0	6.7735	4.41176	2	5	1	1	408	44.473	8.19	Not Found	High			210000000	2.07083e+09	uni_hY4F
FALSE	High	Master Protein	Q12849	G-rich sequence factor 1 OS=Homo sapiens GN=GRSF1 PE=1 SV=3	0	64.5901	40.8333	17	27	17	1	480	53.093	6.19	Not Found	High			190000000	1.87361e+09	uni_hY4F
FALSE	High	Master Protein	A0A024QZK8	Heterogeneous nuclear ribonucleoprotein H3 (2H9), isoform CRA_a OS=Homo sapiens GN=HNRPH3 PE=4 SV=1	0	44.4459	36.9942	10	15	10	1	346	36.903	6.87	High	High	Acetyl [N-Term]		180000000	1.775e+09	uni_hY4F
FALSE	High	Master Protein	P62633	Cellular nucleic acid-binding protein OS=Homo sapiens GN=CNBP PE=1 SV=1	0	24.466	40.113	5	6	5	1	177	19.45	7.71	Not Found	High			130000000	1.28194e+09	uni_hY4F
FALSE	High	Master Protein	P62854	40S ribosomal protein S26 OS=Homo sapiens GN=RPS26 PE=1 SV=3	0.00527966	2.07956	7.82609	1	2	1	1	115	13.007	11	High	High			83000000	8.18471e+08	uni_hY4F
FALSE	High	Master Protein	P62318	Small nuclear ribonucleoprotein Sm D3 OS=Homo sapiens GN=SNRPD3 PE=1 SV=1	0	3.4338	7.93651	1	1	1	1	126	13.907	10.32	Not Found	High			50000000	4.93055e+08	uni_hY4F
FALSE	High	Master Protein	A0A0A6YYL6	Protein RPL17-C18orf32 OS=Homo sapiens GN=RPL17-C18orf32 PE=3 SV=1	0.00582242	1.91542	3.94737	1	1	1	1	228	26.356	10.1	Not Found	High			50000000	4.93055e+08	uni_hY4F
FALSE	High	Master Protein	Q9H2U1	ATP-dependent RNA helicase DHX36 OS=Homo sapiens GN=DHX36 PE=1 SV=2	0	47.8674	21.0317	15	17	15	1	1008	114.688	7.68	Not Found	High			44000000	4.33888e+08	uni_hY4F
FALSE	High	Master Protein	P55795	Heterogeneous nuclear ribonucleoprotein H2 OS=Homo sapiens GN=HNRNPH2 PE=1 SV=1	0	77.2575	36.5256	11	33	7	1	449	49.232	6.3	Not Found	High	Acetyl [N-Term]		43000000	4.24027e+08	uni_hY4F
FALSE	High	Master Protein	Q15434	RNA-binding motif, single-stranded-interacting protein 2 OS=Homo sapiens GN=RBMS2 PE=1 SV=1	0	11.5346	13.0221	4	4	3	1	407	43.931	9.07	Not Found	High			33000000	3.25416e+08	uni_hY4F
FALSE	High	Master Protein	P67809	Nuclease-sensitive element-binding protein 1 OS=Homo sapiens GN=YBX1 PE=1 SV=3	0	28.3078	41.358	8	10	4	1	324	35.903	9.88	Not Found	High			29000000	2.85972e+08	uni_hY4F
FALSE	High	Master Protein	G5EA30	CUG triplet repeat, RNA binding protein 1, isoform CRA_c OS=Homo sapiens GN=CELF1 PE=1 SV=1	0	15.3831	9.72763	5	6	5	1	514	55.107	8.38	Not Found	High			27000000	2.6625e+08	uni_hY4F
FALSE	High	Master Protein	B2R6F3	Splicing factor arginine/serine-rich 3 OS=Homo sapiens GN=SFRS3 PE=2 SV=1	0	4.46435	18.2927	2	2	2	1	164	19.318	11.65	Not Found	High			24000000	2.36666e+08	uni_hY4F
FALSE	High	Master Protein	F8WBV6	Small EDRK-rich factor 2 OS=Homo sapiens GN=SERF2 PE=1 SV=1	0.00264971	2.96859	10.1852	1	1	1	1	108	11.935	10.84	Not Found	High			24000000	2.36666e+08	uni_hY4F
FALSE	High	Master Protein	Q96DH6	RNA-binding protein Musashi homolog 2 OS=Homo sapiens GN=MSI2 PE=1 SV=1	0	21.2363	27.1341	6	6	6	1	328	35.174	8.48	Not Found	High			23000000	2.26805e+08	uni_hY4F
FALSE	High	Master Protein	P61981	14-3-3 protein gamma OS=Homo sapiens GN=YWHAG PE=1 SV=2	0	13.0173	21.0526	5	9	1	1	247	28.285	4.89	Not Found	High			23000000	2.26805e+08	uni_hY4F
FALSE	High	Master Protein	Q8NE91	TM4SF1 protein OS=Homo sapiens GN=TM4SF1 PE=1 SV=1	0.000446828	3.24298	3.87931	1	1	1	1	232	25.04	6.37	Not Found	High			23000000	2.26805e+08	uni_hY4F
FALSE	High	Master Protein	A0A024R3W2	Translocase of outer mitochondrial membrane 20 homolog (Yeast), isoform CRA_a OS=Homo sapiens GN=TOMM20 PE=3 SV=1	0	3.45457	8.27586	1	1	1	1	145	16.288	8.6	Not Found	High			22000000	2.16944e+08	uni_hY4F
FALSE	High	Master Protein	Q96QR8	Transcriptional activator protein Pur-beta OS=Homo sapiens GN=PURB PE=1 SV=3	0	3.68789	5.44872	2	2	2	1	312	33.22	5.43	Not Found	High			21000000	2.07083e+08	uni_hY4F
FALSE	High	Master Protein	Q14019	Coactosin-like protein OS=Homo sapiens GN=COTL1 PE=1 SV=3	0.000446828	3.38934	19.0141	1	1	1	1	142	15.935	5.67	Not Found	High			21000000	2.07083e+08	uni_hY4F
FALSE	High	Master Protein	Q96P63	Serpin B12 OS=Homo sapiens GN=SERPINB12 PE=1 SV=1	0.00264971	2.85949	2.22222	1	1	1	1	405	46.247	5.53	Not Found	High			21000000	2.07083e+08	uni_hY4F
FALSE	High	Master Protein	O75323	Protein NipSnap homolog 2 OS=Homo sapiens GN=NIPSNAP2 PE=1 SV=1	0.00264971	2.34824	3.14685	1	1	1	1	286	33.721	9.36	Not Found	High			18000000	1.775e+08	uni_hY4F
FALSE	High	Master Protein	A8K5C4	cDNA FLJ76290, highly similar to Homo sapiens TIA1 cytotoxic granule-associated RNA bindingprotein-like 1 (TIAL1), transcript variant 1, mRNA OS=Homo sapiens PE=2 SV=1	0	9.99244	9.33333	3	3	3	1	375	41.55	7.74	Not Found	High			17000000	1.67639e+08	uni_hY4F
FALSE	High	Master Protein	Q08554	Desmocollin-1 OS=Homo sapiens GN=DSC1 PE=1 SV=2	0	8.0151	4.9217	3	3	3	1	894	99.924	5.43	Not Found	High			17000000	1.67639e+08	uni_hY4F
FALSE	High	Master Protein	B2R4M6	Protein S100 OS=Homo sapiens PE=2 SV=1	0	8.92087	13.1579	1	2	1	1	114	13.202	6.13	Not Found	High			16000000	1.57778e+08	uni_hY4F
FALSE	High	Master Protein	B2RDQ3	cDNA, FLJ96718, highly similar to Homo sapiens splicing factor, arginine/serine-rich 10 (transformer 2 homolog, Drosophila) (SFRS10), mRNA OS=Homo sapiens PE=2 SV=1	0.00264971	2.78569	3.47222	1	1	1	1	288	33.662	11.25	Not Found	High			16000000	1.57778e+08	uni_hY4F
FALSE	High	Master Protein	Q15631	Translin OS=Homo sapiens GN=TSN PE=1 SV=1	0	11.2019	25.4386	5	5	5	1	228	26.167	6.44	Not Found	High			15000000	1.47917e+08	uni_hY4F
FALSE	High	Master Protein	B2R7E8	cDNA, FLJ93412, highly similar to Homo sapiens replication protein A2, 32kDa (RPA2), mRNA OS=Homo sapiens PE=2 SV=1	0	8.682	17.7778	4	4	4	1	270	29.244	6.15	Not Found	High			14000000	1.38055e+08	uni_hY4F
FALSE	High	Master Protein	A0A0C4DGQ5	Calpain small subunit 1 OS=Homo sapiens GN=CAPNS1 PE=1 SV=1	0	3.6767	4.34783	2	2	2	1	322	33.765	6.23	Not Found	High			14000000	1.38055e+08	uni_hY4F
FALSE	High	Master Protein	Q9BRJ7	Tudor-interacting repair regulator protein OS=Homo sapiens GN=NUDT16L1 PE=1 SV=1	0	13.7789	25.1185	4	5	4	1	211	23.323	8.91	Not Found	High			13000000	1.28194e+08	uni_hY4F
FALSE	High	Master Protein	A0A024R8U5	Splicing factor, arginine/serine-rich 2, isoform CRA_a OS=Homo sapiens GN=SFRS2 PE=4 SV=1	0	9.36374	8.59729	2	3	2	1	221	25.461	11.85	Not Found	High			13000000	1.28194e+08	uni_hY4F
FALSE	High	Master Protein	D6RIE3	Cytochrome c oxidase subunit 7A2, mitochondrial OS=Homo sapiens GN=COX7A2 PE=1 SV=1	0.0071977	1.83803	9.89011	1	1	1	1	91	10.258	9.7	Not Found	High	Acetyl [N-Term]		13000000	1.28194e+08	uni_hY4F
FALSE	High	Master Protein	Q92804	TATA-binding protein-associated factor 2N OS=Homo sapiens GN=TAF15 PE=1 SV=1	0	10.5663	6.58784	3	5	2	1	592	61.793	8.02	Not Found	High			12000000	1.18333e+08	uni_hY4F
FALSE	High	Master Protein	P61803	Dolichyl-diphosphooligosaccharide--protein glycosyltransferase subunit DAD1 OS=Homo sapiens GN=DAD1 PE=1 SV=3	0	3.41409	10.6195	1	1	1	1	113	12.489	7.08	Not Found	High			12000000	1.18333e+08	uni_hY4F
FALSE	High	Master Protein	H0Y8C2	60S ribosomal protein L22-like 1 (Fragment) OS=Homo sapiens GN=RPL22L1 PE=1 SV=1	0	6.31366	19.0141	3	4	2	1	142	16.89	9.25	Not Found	High			11000000	1.08472e+08	uni_hY4F
FALSE	High	Master Protein	Q13867	Bleomycin hydrolase OS=Homo sapiens GN=BLMH PE=1 SV=1	0.00264971	2.49621	2.85714	1	1	1	1	455	52.528	6.27	Not Found	High			11000000	1.08472e+08	uni_hY4F
FALSE	High	Master Protein	A0A1U9X8X6	CDSN OS=Homo sapiens PE=4 SV=1	0.00790754	1.62269	1.70132	1	1	1	1	529	51.537	8.35	Not Found	High			11000000	1.08472e+08	uni_hY4F
FALSE	High	Master Protein	P05556	Integrin beta-1 OS=Homo sapiens GN=ITGB1 PE=1 SV=2	0	8.37228	3.7594	3	3	3	1	798	88.357	5.39	Not Found	High			10000000	9.8611e+07	uni_hY4F
FALSE	High	Master Protein	P60468	Protein transport protein Sec61 subunit beta OS=Homo sapiens GN=SEC61B PE=1 SV=2	0.00264971	2.57089	10.4167	1	1	1	1	96	9.968	11.56	Not Found	High			9900000	9.76249e+07	uni_hY4F
FALSE	High	Master Protein	B2RDV7	tRNA-dihydrouridine(47) synthase [NAD(P)(+)] OS=Homo sapiens PE=2 SV=1	0	13.091	10.1538	4	4	4	1	650	72.574	8.05	Not Found	High			9500000	9.36805e+07	uni_hY4F
FALSE	High	Master Protein	Q8IVT2	Mitotic interactor and substrate of PLK1 OS=Homo sapiens GN=MISP PE=1 SV=1	0	10.1278	7.8056	4	4	4	1	679	75.311	6.83	Not Found	High			9500000	9.36805e+07	uni_hY4F
FALSE	High	Master Protein	A8KAP3	cDNA FLJ78483, highly similar to Homo sapiens elongation factor Tu GTP binding domain containing 2 (EFTUD2), mRNA OS=Homo sapiens PE=2 SV=1	0	7.3632	3.39506	3	4	2	1	972	109.406	5.01	Not Found	High			9500000	9.36805e+07	uni_hY4F
FALSE	High	Master Protein	P04279	Semenogelin-1 OS=Homo sapiens GN=SEMG1 PE=1 SV=2	0	9.47313	9.95671	3	3	3	1	462	52.1	9.29	Not Found	High			9400000	9.26944e+07	uni_hY4F
FALSE	High	Master Protein	A4D105	Replication protein A3, 14kDa OS=Homo sapiens GN=RPA3 PE=2 SV=1	0	5.81467	21.4876	2	2	2	1	121	13.56	5.08	Not Found	High			9100000	8.9736e+07	uni_hY4F
FALSE	High	Master Protein	P28074	Proteasome subunit beta type-5 OS=Homo sapiens GN=PSMB5 PE=1 SV=3	0	9.01694	14.0684	3	4	3	1	263	28.462	6.92	Not Found	High			8900000	8.77638e+07	uni_hY4F
FALSE	High	Master Protein	Q53G19	Mitochondrial ribosomal protein L11 isoform a variant (Fragment) OS=Homo sapiens PE=2 SV=1	0.00264971	2.33217	5.72917	1	1	1	1	192	20.642	9.91	Not Found	High			8800000	8.67777e+07	uni_hY4F
FALSE	High	Master Protein	P49720	Proteasome subunit beta type-3 OS=Homo sapiens GN=PSMB3 PE=1 SV=2	0.00890297	1.59654	3.41463	1	1	1	1	205	22.933	6.55	Not Found	High			8800000	8.67777e+07	uni_hY4F
FALSE	High	Master Protein	A0A161I202	Lactoferrin OS=Homo sapiens GN=LTF PE=2 SV=1	0	6.64678	5.34459	3	3	3	1	711	78.288	8.18	Not Found	High			8400000	8.28333e+07	uni_hY4F
FALSE	High	Master Protein	Q14157	Ubiquitin-associated protein 2-like OS=Homo sapiens GN=UBAP2L PE=1 SV=2	0	9.07477	3.49586	3	3	3	1	1087	114.465	7.11	Not Found	High			8300000	8.18471e+07	uni_hY4F
FALSE	High	Master Protein	O00425	Insulin-like growth factor 2 mRNA-binding protein 3 OS=Homo sapiens GN=IGF2BP3 PE=1 SV=2	0	5.21212	3.97237	2	2	1	1	579	63.666	8.87	Not Found	High			8300000	8.18471e+07	uni_hY4F
FALSE	High	Master Protein	G8JLH6	Tetraspanin (Fragment) OS=Homo sapiens GN=CD9 PE=1 SV=1	0.000446828	3.27819	4.38596	1	1	1	1	228	25.391	6.52	Not Found	High			8300000	8.18471e+07	uni_hY4F
FALSE	High	Master Protein	B3KUE6	cDNA FLJ39696 fis, clone SMINT2011033, highly similar to Sorting and assembly machinery component 50 homolog OS=Homo sapiens PE=2 SV=1	0.00890297	1.59397	3.64964	1	1	1	1	274	30.193	8.62	Not Found	High			8300000	8.18471e+07	uni_hY4F
FALSE	High	Master Protein	P43686	26S protease regulatory subunit 6B OS=Homo sapiens GN=PSMC4 PE=1 SV=2	0.00264971	2.78331	2.15311	1	1	1	1	418	47.337	5.21	Not Found	High			8200000	8.0861e+07	uni_hY4F
FALSE	High	Master Protein	Q9BYN8	28S ribosomal protein S26, mitochondrial OS=Homo sapiens GN=MRPS26 PE=1 SV=1	0.00527966	2.04039	4.39024	1	1	1	1	205	24.197	10.39	Not Found	High			8200000	8.0861e+07	uni_hY4F
FALSE	High	Master Protein	E9PAV3	Nascent polypeptide-associated complex subunit alpha, muscle-specific form OS=Homo sapiens GN=NACA PE=1 SV=1	0	8.27314	2.02117	3	3	3	1	2078	205.295	9.58	Not Found	High			8100000	7.98749e+07	uni_hY4F
FALSE	High	Master Protein	E5KSX8	Mitochondrial transcription factor A OS=Homo sapiens PE=4 SV=1	0	3.44466	4.87805	1	1	1	1	246	29.092	9.72	Not Found	High			7800000	7.69166e+07	uni_hY4F
FALSE	High	Master Protein	J9JIE6	Calcium load-activated calcium channel OS=Homo sapiens GN=TMCO1 PE=1 SV=1	0.000446828	3.38574	6.27615	1	2	1	1	239	27.061	10.26	High	High			7700000	7.59305e+07	uni_hY4F
FALSE	High	Master Protein	A0A0K0K1L8	Epididymis secretory sperm binding protein Li 129m OS=Homo sapiens GN=HEL-S-129m PE=2 SV=1	0	9.8057	16.4659	4	4	4	1	249	28.705	6.02	Not Found	High			7600000	7.49444e+07	uni_hY4F
FALSE	High	Master Protein	J3KTL2	Serine/arginine-rich-splicing factor 1 OS=Homo sapiens GN=SRSF1 PE=1 SV=1	0.00264971	2.53447	3.95257	1	1	1	1	253	28.312	10.08	Not Found	High			7500000	7.39583e+07	uni_hY4F
FALSE	High	Master Protein	M0R1Y2	ER lumen protein-retaining receptor 1 (Fragment) OS=Homo sapiens GN=KDELR1 PE=1 SV=1	0.00728569	1.80355	5	1	1	1	1	220	24.828	7.87	Not Found	High			7500000	7.39583e+07	uni_hY4F
FALSE	High	Master Protein	P25311	Zinc-alpha-2-glycoprotein OS=Homo sapiens GN=AZGP1 PE=1 SV=2	0.00264971	2.98088	4.02685	1	1	1	1	298	34.237	6.05	Not Found	High			7400000	7.29721e+07	uni_hY4F
FALSE	High	Master Protein	F8WAR4	MICOS complex subunit OS=Homo sapiens GN=CHCHD3 PE=1 SV=1	0.00264971	2.91542	6.22407	1	1	1	1	241	27.718	6.64	Not Found	High			7200000	7.09999e+07	uni_hY4F
FALSE	High	Master Protein	Q5BJH7	Protein YIF1B OS=Homo sapiens GN=YIF1B PE=1 SV=1	0.000446828	3.14333	4.14013	1	1	1	1	314	34.413	9.16	Not Found	High			7000000	6.90277e+07	uni_hY4F
FALSE	High	Master Protein	A0A024R944	Serpin peptidase inhibitor, clade C (Antithrombin), member 1, isoform CRA_a OS=Homo sapiens GN=SERPINC1 PE=3 SV=1	0.00264971	2.95585	2.37069	1	1	1	1	464	52.569	6.71	Not Found	High			6900000	6.80416e+07	uni_hY4F
FALSE	High	Master Protein	P62306	Small nuclear ribonucleoprotein F OS=Homo sapiens GN=SNRPF PE=1 SV=1	0.00264971	2.7176	9.30233	1	1	1	1	86	9.719	4.67	Not Found	High			6900000	6.80416e+07	uni_hY4F
FALSE	High	Master Protein	Q9Y3D3	28S ribosomal protein S16, mitochondrial OS=Homo sapiens GN=MRPS16 PE=1 SV=1	0.00728569	1.76321	5.83942	1	1	1	1	137	15.335	9.5	Not Found	High			6800000	6.70555e+07	uni_hY4F
FALSE	High	Master Protein	P53597	Succinate--CoA ligase [ADP/GDP-forming] subunit alpha, mitochondrial OS=Homo sapiens GN=SUCLG1 PE=1 SV=4	0.0033101	2.21688	3.46821	1	1	1	1	346	36.227	8.79	Not Found	High			6700000	6.60694e+07	uni_hY4F
FALSE	High	Master Protein	O75223	Gamma-glutamylcyclotransferase OS=Homo sapiens GN=GGCT PE=1 SV=1	0	6.61834	11.1702	2	2	2	1	188	20.994	5.14	Not Found	High			6600000	6.50833e+07	uni_hY4F
FALSE	High	Master Protein	Q9Y3B3	Transmembrane emp24 domain-containing protein 7 OS=Homo sapiens GN=TMED7 PE=1 SV=2	0.00144063	3.07089	4.46429	1	1	1	1	224	25.156	6.89	Not Found	High			6200000	6.11388e+07	uni_hY4F
FALSE	High	Master Protein	A0A109NGN6	Proteasome subunit alpha type OS=Homo sapiens PE=2 SV=1	0	3.41371	8.29876	2	2	2	1	241	26.394	4.79	Not Found	High			6000000	5.91666e+07	uni_hY4F
FALSE	High	Master Protein	Q14011	Cold-inducible RNA-binding protein OS=Homo sapiens GN=CIRBP PE=1 SV=1	0.00264971	2.59946	6.39535	1	1	1	1	172	18.637	9.51	Not Found	High			5900000	5.81805e+07	uni_hY4F
FALSE	High	Master Protein	Q6DHW4	Uncharacterized protein OS=Homo sapiens PE=2 SV=1	0.00728569	1.77859	6.32911	1	1	1	1	237	25.092	7.99	Not Found	High			5900000	5.81805e+07	uni_hY4F
FALSE	High	Master Protein	A0A0A0MSG2	Four and a half LIM domains protein 2 OS=Homo sapiens GN=FHL2 PE=1 SV=1	0	4.58785	5.56962	2	2	2	1	395	44.808	8.06	Not Found	High			5800000	5.71944e+07	uni_hY4F
FALSE	High	Master Protein	Q14694	Ubiquitin carboxyl-terminal hydrolase 10 OS=Homo sapiens GN=USP10 PE=1 SV=2	0.00264971	2.82944	1.75439	1	1	1	1	798	87.08	5.31	Not Found	High			5800000	5.71944e+07	uni_hY4F
FALSE	High	Master Protein	Q8NCA5	Protein FAM98A OS=Homo sapiens GN=FAM98A PE=1 SV=1	0	3.70137	2.31214	1	1	1	1	519	55.366	9.03	Not Found	High			5700000	5.62083e+07	uni_hY4F
FALSE	High	Master Protein	C9J6P4	Zinc finger CCCH-type antiviral protein 1 OS=Homo sapiens GN=ZC3HAV1 PE=1 SV=1	0	10.8854	4.49219	4	4	4	1	1024	114.013	8.56	Not Found	High			5500000	5.42361e+07	uni_hY4F
FALSE	High	Master Protein	B2R4R9	HCG26477 OS=Homo sapiens GN=RPS28 PE=2 SV=1	0.00144063	3.03631	13.0435	1	1	1	1	69	7.836	10.7	Not Found	High			5500000	5.42361e+07	uni_hY4F
FALSE	High	Master Protein	B2RD27	cDNA, FLJ96428, highly similar to Homo sapiens proteasome (prosome, macropain) 26S subunit, non-ATPase, 7 (Mov34 homolog) (PSMD7), mRNA OS=Homo sapiens PE=2 SV=1	0.00264971	2.42585	3.39506	1	1	1	1	324	36.988	6.77	Not Found	High			5500000	5.42361e+07	uni_hY4F
FALSE	High	Master Protein	Q8N5L8	Ribonuclease P protein subunit p25-like protein OS=Homo sapiens GN=RPP25L PE=1 SV=1	0.00264971	2.42748	5.52147	1	1	1	1	163	17.62	10.3	Not Found	High			5400000	5.32499e+07	uni_hY4F
FALSE	High	Master Protein	A0A024R755	Calumenin, isoform CRA_a OS=Homo sapiens GN=CALU PE=4 SV=1	0.00728569	1.70312	2.22222	1	1	1	1	315	37.111	4.59	Not Found	High			5300000	5.22638e+07	uni_hY4F
FALSE	High	Master Protein	Q13501	Sequestosome-1 OS=Homo sapiens GN=SQSTM1 PE=1 SV=1	0.00264971	2.7641	7.5	2	2	2	1	440	47.657	5.22	Not Found	High			5200000	5.12777e+07	uni_hY4F
FALSE	High	Master Protein	A0A023T6R1	Mago nashi protein OS=Homo sapiens GN=FLJ10292 PE=2 SV=1	0.00527966	2.14158	7.43243	1	1	1	1	148	17.265	6.39	Not Found	High			5200000	5.12777e+07	uni_hY4F
FALSE	High	Master Protein	Q8N684	Cleavage and polyadenylation specificity factor subunit 7 OS=Homo sapiens GN=CPSF7 PE=1 SV=1	0	7.87258	5.73248	3	3	3	1	471	52.018	8	Not Found	High			5000000	4.93055e+07	uni_hY4F
FALSE	High	Master Protein	Q53GS9	U4/U6.U5 tri-snRNP-associated protein 2 OS=Homo sapiens GN=USP39 PE=1 SV=2	0.00790754	1.66514	1.9469	1	1	1	1	565	65.34	8.91	Not Found	High			4900000	4.83194e+07	uni_hY4F
FALSE	High	Master Protein	A0A024R3V8	Translin-associated factor X, isoform CRA_c OS=Homo sapiens GN=TSNAX PE=4 SV=1	0	6.74411	12.7586	3	3	3	1	290	33.092	6.55	Not Found	High			4800000	4.73333e+07	uni_hY4F
FALSE	High	Master Protein	A0A140VJT2	Testicular tissue protein Li 158 OS=Homo sapiens PE=2 SV=1	0.00728569	1.727	5.53506	1	1	1	1	271	29.798	5.74	Not Found	High			4400000	4.33888e+07	uni_hY4F
FALSE	High	Master Protein	B4DJQ5	cDNA FLJ59211, highly similar to Glucosidase 2 subunit beta OS=Homo sapiens PE=2 SV=1	0	8.22153	6.35514	3	3	3	1	535	60.096	4.42	Not Found	High			4200000	4.14166e+07	uni_hY4F
FALSE	High	Master Protein	A0A024RCT9	High mobility group AT-hook 1, isoform CRA_b OS=Homo sapiens GN=HMGA1 PE=4 SV=1	0.00264971	2.86582	7.62195	1	2	1	1	328	34.293	10.37	High	High			4100000	4.04305e+07	uni_hY4F
FALSE	High	Master Protein	Q9Y3B4	Splicing factor 3B subunit 6 OS=Homo sapiens GN=SF3B6 PE=1 SV=1	0.00264971	2.66959	11.2	1	1	1	1	125	14.576	9.38	Not Found	High			4100000	4.04305e+07	uni_hY4F
FALSE	High	Master Protein	P47929	Galectin-7 OS=Homo sapiens GN=LGALS7 PE=1 SV=2	0.00144063	3.05884	8.08824	1	1	1	1	136	15.066	7.62	Not Found	High			4000000	3.94444e+07	uni_hY4F
FALSE	High	Master Protein	Q9P021	Cysteine-rich PDZ-binding protein OS=Homo sapiens GN=CRIPT PE=1 SV=1	0.00728569	1.77186	11.8812	1	1	1	1	101	11.209	9.47	Not Found	High			4000000	3.94444e+07	uni_hY4F
FALSE	High	Master Protein	Q1KMD3	Heterogeneous nuclear ribonucleoprotein U-like protein 2 OS=Homo sapiens GN=HNRNPUL2 PE=1 SV=1	0.00264971	2.67819	1.20482	1	1	1	1	747	85.052	4.91	Not Found	High			3900000	3.84583e+07	uni_hY4F
FALSE	High	Master Protein	I1SRC5	UBE2L3/KRAS fusion protein OS=Homo sapiens PE=2 SV=1	0.00527966	2.06626	5.06757	1	1	1	1	296	33.961	8.1	Not Found	High			3900000	3.84583e+07	uni_hY4F
FALSE	High	Master Protein	Q9BZZ5	Apoptosis inhibitor 5 OS=Homo sapiens GN=API5 PE=1 SV=3	0.0071977	1.80576	2.48092	1	1	1	1	524	58.968	7.34	Not Found	High			3900000	3.84583e+07	uni_hY4F
FALSE	High	Master Protein	P16401	Histone H1.5 OS=Homo sapiens GN=HIST1H1B PE=1 SV=3	0	8.10926	10.177	3	3	3	1	226	22.566	10.92	Not Found	High			3800000	3.74722e+07	uni_hY4F
FALSE	High	Master Protein	A0A024R5X7	ClpX caseinolytic peptidase X homolog (E. coli), isoform CRA_a OS=Homo sapiens GN=CLPX PE=4 SV=1	0.00264971	2.97102	2.05371	1	1	1	1	633	69.181	7.58	Not Found	High			3800000	3.74722e+07	uni_hY4F
FALSE	High	Master Protein	O14602	Eukaryotic translation initiation factor 1A, Y-chromosomal OS=Homo sapiens GN=EIF1AY PE=1 SV=4	0.00728569	1.70355	11.1111	1	1	1	1	144	16.432	5.24	Not Found	High			3600000	3.55e+07	uni_hY4F
FALSE	High	Master Protein	Q08211	ATP-dependent RNA helicase A OS=Homo sapiens GN=DHX9 PE=1 SV=4	0	5.32131	2.04724	2	2	2	1	1270	140.869	6.84	Not Found	High			3500000	3.45139e+07	uni_hY4F
FALSE	High	Master Protein	A0A024R1U2	PHD finger protein 5A, isoform CRA_a OS=Homo sapiens GN=PHF5A PE=4 SV=1	0	3.76437	18.1818	2	2	2	1	110	12.397	8.41	Not Found	High			3500000	3.45139e+07	uni_hY4F
FALSE	High	Master Protein	A0A024R0N7	Sterile alpha motif domain containing 4B, isoform CRA_c OS=Homo sapiens GN=SAMD4B PE=4 SV=1	0	8.55953	5.90778	3	3	3	1	694	75.436	6.83	Not Found	High			3400000	3.35277e+07	uni_hY4F
FALSE	High	Master Protein	Q9Y237	Peptidyl-prolyl cis-trans isomerase NIMA-interacting 4 OS=Homo sapiens GN=PIN4 PE=1 SV=1	0	6.37286	19.084	2	2	2	1	131	13.801	9.77	Not Found	High			3300000	3.25416e+07	uni_hY4F
FALSE	High	Master Protein	B4DLJ3	cDNA FLJ51495, highly similar to ADP-ribosylation factor 5 OS=Homo sapiens PE=2 SV=1	0	4.82592	9.17031	2	3	1	1	229	25.362	7.66	Not Found	High			3200000	3.15555e+07	uni_hY4F
FALSE	High	Master Protein	Q53HB3	Proteasome 26S ATPase subunit 1 variant (Fragment) OS=Homo sapiens PE=1 SV=1	0.000446828	3.21091	2.72727	1	1	1	1	440	49.182	6.21	Not Found	High			3200000	3.15555e+07	uni_hY4F
FALSE	High	Master Protein	A0AV96	RNA-binding protein 47 OS=Homo sapiens GN=RBM47 PE=1 SV=2	0.000446828	3.13365	2.02361	1	1	1	1	593	64.058	7.68	Not Found	High			3200000	3.15555e+07	uni_hY4F
FALSE	High	Master Protein	O14980	Exportin-1 OS=Homo sapiens GN=XPO1 PE=1 SV=1	0.00264971	2.9165	1.12045	1	1	1	1	1071	123.306	6.06	Not Found	High			3200000	3.15555e+07	uni_hY4F
FALSE	High	Master Protein	Q7Z417	Nuclear fragile X mental retardation-interacting protein 2 OS=Homo sapiens GN=NUFIP2 PE=1 SV=1	0.00264971	2.77032	1.58273	1	1	1	1	695	76.075	8.7	Not Found	High			3100000	3.05694e+07	uni_hY4F
FALSE	High	Master Protein	A0A087WUZ3	Spectrin beta chain OS=Homo sapiens GN=SPTBN1 PE=1 SV=1	0.00790754	1.65837	0.845309	1	1	1	1	2366	274.659	5.57	Not Found	High			3100000	3.05694e+07	uni_hY4F
FALSE	High	Master Protein	A8MXP9	Matrin-3 OS=Homo sapiens GN=MATR3 PE=1 SV=1	0	4.04306	3.12849	2	2	2	1	895	99.905	6.04	Not Found	High			3000000	2.95833e+07	uni_hY4F
FALSE	High	Master Protein	P22087	rRNA 2'-O-methyltransferase fibrillarin OS=Homo sapiens GN=FBL PE=1 SV=2	0	3.48213	9.34579	2	2	2	1	321	33.763	10.18	High	High			2800000	2.76111e+07	uni_hY4F
FALSE	High	Master Protein	P46977	Dolichyl-diphosphooligosaccharide--protein glycosyltransferase subunit STT3A OS=Homo sapiens GN=STT3A PE=1 SV=2	0.00527966	2.06712	0.992908	1	1	1	1	705	80.477	8.07	Not Found	High			2800000	2.76111e+07	uni_hY4F
FALSE	High	Master Protein	Q53HS1	Achalasia, adrenocortical insufficiency, alacrimia (Allgrove, triple-A) variant (Fragment) OS=Homo sapiens PE=2 SV=1	0.00557194	1.99568	2.1978	1	1	1	1	546	59.546	7.5	Not Found	High			2800000	2.76111e+07	uni_hY4F
FALSE	High	Master Protein	Q9UI42	Carboxypeptidase A4 OS=Homo sapiens GN=CPA4 PE=1 SV=2	0.00582242	1.8986	1.90024	1	1	1	1	421	47.322	6.7	Not Found	High			2800000	2.76111e+07	uni_hY4F
FALSE	High	Master Protein	P04040	Catalase OS=Homo sapiens GN=CAT PE=1 SV=3	0	6.14577	4.36433	2	2	2	1	527	59.719	7.39	Not Found	High			2700000	2.6625e+07	uni_hY4F
FALSE	High	Master Protein	B4DZF8	Serine/threonine-protein phosphatase 2A activator OS=Homo sapiens PE=2 SV=1	0.00264971	2.80024	2.6738	1	1	1	1	374	42.133	5.8	Not Found	High			2600000	2.56389e+07	uni_hY4F
FALSE	High	Master Protein	A0A024RC29	Desmocollin 3, isoform CRA_b OS=Homo sapiens GN=DSC3 PE=4 SV=1	0.00264971	2.90274	1.5625	1	1	1	1	896	99.892	6.1	Not Found	High			2500000	2.46528e+07	uni_hY4F
FALSE	High	Master Protein	P11279	Lysosome-associated membrane glycoprotein 1 OS=Homo sapiens GN=LAMP1 PE=1 SV=3	0.00613101	1.87322	1.67866	1	1	1	1	417	44.854	8.75	Not Found	High			2500000	2.46528e+07	uni_hY4F
FALSE	High	Master Protein	A0A0A6YYL2	Sulfotransferase OS=Homo sapiens GN=SULT1A4 PE=1 SV=1	0.00790754	1.65718	2.32558	1	1	1	1	301	34.757	5.83	Not Found	High			2500000	2.46528e+07	uni_hY4F
FALSE	High	Master Protein	Q9Y305	Acyl-coenzyme A thioesterase 9, mitochondrial OS=Homo sapiens GN=ACOT9 PE=1 SV=2	0	6.29279	10.4784	3	3	3	1	439	49.87	8.6	Not Found	High			2400000	2.36666e+07	uni_hY4F
FALSE	High	Master Protein	Q9Y230	RuvB-like 2 OS=Homo sapiens GN=RUVBL2 PE=1 SV=3	0	5.45508	5.83153	2	3	2	1	463	51.125	5.64	High	High			2400000	2.36666e+07	uni_hY4F
FALSE	High	Master Protein	P46063	ATP-dependent DNA helicase Q1 OS=Homo sapiens GN=RECQL PE=1 SV=3	0	4.46606	4.16025	2	2	2	1	649	73.41	7.88	Not Found	High			2400000	2.36666e+07	uni_hY4F
FALSE	High	Master Protein	O95782	AP-2 complex subunit alpha-1 OS=Homo sapiens GN=AP2A1 PE=1 SV=3	0.00264971	2.90588	1.22825	1	1	1	1	977	107.478	7.03	Not Found	High			2400000	2.36666e+07	uni_hY4F
FALSE	High	Master Protein	Q59FJ0	Proteasome subunit beta type (Fragment) OS=Homo sapiens PE=2 SV=1	0.00790754	1.63339	6.0241	1	1	1	1	249	27.797	9.33	Not Found	High			2400000	2.36666e+07	uni_hY4F
FALSE	High	Master Protein	P51398	28S ribosomal protein S29, mitochondrial OS=Homo sapiens GN=DAP3 PE=1 SV=1	0.00264971	2.63846	2.76382	1	1	1	1	398	45.538	8.88	Not Found	High			2300000	2.26805e+07	uni_hY4F
FALSE	High	Master Protein	D3DR65	SPFH domain family, member 1, isoform CRA_a OS=Homo sapiens GN=SPFH1 PE=4 SV=1	0	5.46224	5.45977	2	2	2	1	348	39.146	7.87	High	High			2200000	2.16944e+07	uni_hY4F
FALSE	High	Master Protein	A8K651	cDNA FLJ75700, highly similar to Homo sapiens complement component 1, q subcomponent binding protein (C1QBP), nuclear gene encoding mitochondrial protein, mRNA OS=Homo sapiens PE=2 SV=1	0.00362882	2.17477	4.60993	1	1	1	1	282	31.361	4.84	Not Found	High			2200000	2.16944e+07	uni_hY4F
FALSE	High	Master Protein	J3KQ18	D-dopachrome decarboxylase OS=Homo sapiens GN=DDT PE=1 SV=1	0.00527966	2.09745	8.33333	1	1	1	1	132	14.184	7.3	Not Found	High			2200000	2.16944e+07	uni_hY4F
FALSE	High	Master Protein	A0A0S2Z489	Proteasome (Prosome, macropain) 26S subunit, non-ATPase, 12, isoform CRA_a (Fragment) OS=Homo sapiens GN=PSMD12 PE=2 SV=1	0.00362882	2.17263	1.97368	1	1	1	1	456	52.871	7.65	Not Found	High			2100000	2.07083e+07	uni_hY4F
FALSE	High	Master Protein	Q59FI4	Importin 4 variant (Fragment) OS=Homo sapiens PE=2 SV=1	0.00728569	1.69465	0.712025	1	1	1	1	1264	138.112	5.25	Not Found	High			2100000	2.07083e+07	uni_hY4F
FALSE	High	Master Protein	Q8IYD1	Eukaryotic peptide chain release factor GTP-binding subunit ERF3B OS=Homo sapiens GN=GSPT2 PE=1 SV=2	0.00264971	2.64917	1.27389	1	1	1	1	628	68.84	5.43	Not Found	High			2000000	1.97222e+07	uni_hY4F
FALSE	High	Master Protein	V9HW63	Epididymis secretory sperm binding protein Li 97n OS=Homo sapiens GN=HEL-S-97n PE=2 SV=1	0	9.89115	8.11808	3	6	1	1	271	30.521	6.29	Not Found	High			1900000	1.87361e+07	uni_hY4F
FALSE	High	Master Protein	A0A024RAM4	Microtubule-associated protein 1B, isoform CRA_b OS=Homo sapiens GN=MAP1B PE=4 SV=1	0.00144063	3.03863	0.729335	1	1	1	1	2468	270.454	4.81	Not Found	High			1900000	1.87361e+07	uni_hY4F
FALSE	High	Master Protein	P19623	Spermidine synthase OS=Homo sapiens GN=SRM PE=1 SV=1	0.00264971	2.79317	2.64901	1	1	1	1	302	33.803	5.49	Not Found	High			1900000	1.87361e+07	uni_hY4F
FALSE	High	Master Protein	O75942	Major prion protein OS=Homo sapiens GN=PRNP PE=3 SV=2	0.00264971	2.76371	4.21053	1	1	1	1	285	30.749	9	Not Found	High			1900000	1.87361e+07	uni_hY4F
FALSE	High	Master Protein	P48507	Glutamate--cysteine ligase regulatory subunit OS=Homo sapiens GN=GCLM PE=1 SV=1	0	5.40897	9.85401	2	2	2	1	274	30.708	6.02	Not Found	High			1800000	1.775e+07	uni_hY4F
FALSE	High	Master Protein	Q08J23	tRNA (cytosine(34)-C(5))-methyltransferase OS=Homo sapiens GN=NSUN2 PE=1 SV=2	0	5.23959	4.1721	3	3	3	1	767	86.416	6.77	Not Found	High			1800000	1.775e+07	uni_hY4F
FALSE	High	Master Protein	A0A140VK69	Aspartate aminotransferase OS=Homo sapiens PE=2 SV=1	0.00264971	2.55768	3.38983	1	2	1	1	413	46.219	7.01	Not Found	High			1800000	1.775e+07	uni_hY4F
FALSE	High	Master Protein	A0A140VJK2	Glycerol-3-phosphate dehydrogenase OS=Homo sapiens PE=2 SV=1	0.00790754	1.65092	1.23796	1	1	1	1	727	80.783	7.53	Not Found	High			1800000	1.775e+07	uni_hY4F
FALSE	High	Master Protein	P36871	Phosphoglucomutase-1 OS=Homo sapiens GN=PGM1 PE=1 SV=3	0	3.86328	4.27046	2	2	2	1	562	61.411	6.76	Not Found	High			1700000	1.67639e+07	uni_hY4F
FALSE	High	Master Protein	P55010	Eukaryotic translation initiation factor 5 OS=Homo sapiens GN=EIF5 PE=1 SV=2	0.00144063	3.08029	2.08817	1	1	1	1	431	49.192	5.58	Not Found	High			1700000	1.67639e+07	uni_hY4F
FALSE	High	Master Protein	A8K761	NADH dehydrogenase (Ubiquinone) 1 beta subcomplex, 10, 22kDa, isoform CRA_b OS=Homo sapiens GN=NDUFB10 PE=2 SV=1	0.00264971	2.32349	8.13953	1	1	1	1	172	20.763	8.48	Not Found	High			1700000	1.67639e+07	uni_hY4F
FALSE	High	Master Protein	A0A024R5H8	RAB6A, member RAS oncogene family, isoform CRA_b OS=Homo sapiens GN=RAB6A PE=4 SV=1	0	4.92652	10.5769	2	5	1	1	208	23.534	5.54	Not Found	High			1600000	1.57778e+07	uni_hY4F
FALSE	High	Master Protein	P18031	Tyrosine-protein phosphatase non-receptor type 1 OS=Homo sapiens GN=PTPN1 PE=1 SV=1	0.00264971	2.97634	2.98851	1	1	1	1	435	49.935	6.27	Not Found	High			1600000	1.57778e+07	uni_hY4F
FALSE	High	Master Protein	Q2NL82	Pre-rRNA-processing protein TSR1 homolog OS=Homo sapiens GN=TSR1 PE=1 SV=1	0.0033101	2.23329	1.49254	1	1	1	1	804	91.752	7.42	Not Found	High			1600000	1.57778e+07	uni_hY4F
FALSE	High	Master Protein	H0YHG0	Uncharacterized protein (Fragment) OS=Homo sapiens PE=1 SV=1	0.00728569	1.74545	1.91205	1	1	1	1	523	59.148	8.59	Not Found	High			1600000	1.57778e+07	uni_hY4F
FALSE	High	Master Protein	Q08188	Protein-glutamine gamma-glutamyltransferase E OS=Homo sapiens GN=TGM3 PE=1 SV=4	0	6.44855	5.62771	3	3	3	1	693	76.584	5.86	Not Found	High			1500000	1.47917e+07	uni_hY4F
FALSE	High	Master Protein	A0A024QZT4	Serpin peptidase inhibitor, clade B (Ovalbumin), member 9, isoform CRA_a OS=Homo sapiens GN=SERPINB9 PE=2 SV=1	0.00264971	2.3234	3.19149	1	1	1	1	376	42.376	5.86	Not Found	High			1400000	1.38055e+07	uni_hY4F
FALSE	High	Master Protein	A0A024R8D4	Mitochondrial ribosomal protein S2, isoform CRA_a OS=Homo sapiens GN=MRPS2 PE=3 SV=1	0.00527966	2.13608	2.50784	1	1	1	1	319	35.53	8.94	Not Found	High			1400000	1.38055e+07	uni_hY4F
FALSE	High	Master Protein	J3QLS3	28S ribosomal protein S7, mitochondrial OS=Homo sapiens GN=MRPS7 PE=1 SV=1	0.00527966	2.04258	4.05904	1	1	1	1	271	31.684	9.86	Not Found	High			1400000	1.38055e+07	uni_hY4F
FALSE	High	Master Protein	Q13835	Plakophilin-1 OS=Homo sapiens GN=PKP1 PE=1 SV=2	0.00728569	1.71942	2.00803	1	1	1	1	747	82.808	9.13	Not Found	High			1400000	1.38055e+07	uni_hY4F
FALSE	High	Master Protein	A0A024R912	Uridine kinase OS=Homo sapiens GN=UCK2 PE=3 SV=1	0	5.61348	10.3448	2	2	2	1	261	29.281	6.7	Not Found	High			1300000	1.28194e+07	uni_hY4F
FALSE	High	Master Protein	O15371	Eukaryotic translation initiation factor 3 subunit D OS=Homo sapiens GN=EIF3D PE=1 SV=1	0.00527966	2.10885	3.46715	1	1	1	1	548	63.932	6.05	Not Found	High			1300000	1.28194e+07	uni_hY4F
FALSE	High	Master Protein	Q96EL2	28S ribosomal protein S24, mitochondrial OS=Homo sapiens GN=MRPS24 PE=1 SV=1	0.00582242	1.95703	4.79042	1	1	1	1	167	19.003	9.38	Not Found	High			1300000	1.28194e+07	uni_hY4F
FALSE	High	Master Protein	F8VZG9	RNA-binding protein fox-1 homolog 1 OS=Homo sapiens GN=RBFOX1 PE=4 SV=1	0.00890297	1.57708	3.21888	1	1	1	1	466	50.53	6.1	Not Found	High			1300000	1.28194e+07	uni_hY4F
FALSE	High	Master Protein	A0A024RAI1	ARP3 actin-related protein 3 homolog (Yeast), isoform CRA_a OS=Homo sapiens GN=ACTR3 PE=3 SV=1	0	4.90039	4.78469	2	2	2	1	418	47.341	5.88	Not Found	High			1200000	1.18333e+07	uni_hY4F
FALSE	High	Master Protein	B4DLN1	cDNA FLJ60124, highly similar to Mitochondrial dicarboxylate carrier OS=Homo sapiens PE=2 SV=1	0.00264971	2.92555	1.80995	1	1	1	1	442	48.069	9.52	Not Found	High			1200000	1.18333e+07	uni_hY4F
FALSE	High	Master Protein	Q59EF6	Calpain 2, large [catalytic] subunit variant (Fragment) OS=Homo sapiens PE=2 SV=1	0.00728569	1.78781	1.50892	1	1	1	1	729	83.056	5.06	Not Found	High			1200000	1.18333e+07	uni_hY4F
FALSE	High	Master Protein	A0A0S2Z492	DNA helicase OS=Homo sapiens GN=MCM3 PE=2 SV=1	0.000446828	3.2598	2.40096	1	1	1	1	833	93.663	6.38	Not Found	High			1100000	1.08472e+07	uni_hY4F
FALSE	High	Master Protein	Q16186	Proteasomal ubiquitin receptor ADRM1 OS=Homo sapiens GN=ADRM1 PE=1 SV=2	0.0071977	1.80549	2.2113	1	1	1	1	407	42.127	5.07	Not Found	High			1000000	9.8611e+06	uni_hY4F
FALSE	High	Master Protein	A8K7S5	Katanin p60 ATPase-containing subunit A1 OS=Homo sapiens GN=KATNA1 PE=2 SV=1	0.00728569	1.68994	2.44399	1	1	1	1	491	55.941	6.9	Not Found	High			970000	9.56527e+06	uni_hY4F
FALSE	High	Master Protein	A0A087WU53	Magnesium transporter protein 1 OS=Homo sapiens GN=MAGT1 PE=1 SV=1	0.00264971	2.91222	2.7248	1	1	1	1	367	41.504	9.94	Not Found	High			940000	9.26944e+06	uni_hY4F
FALSE	High	Master Protein	A8K6I4	cDNA FLJ76877, highly similar to Homo sapiens superkiller viralicidic activity 2-like 2 (SKIV2L2), mRNA OS=Homo sapiens PE=2 SV=1	0.0054321	2.03339	1.05566	1	1	1	1	1042	117.823	6.54	Not Found	High			940000	9.26944e+06	uni_hY4F
FALSE	High	Master Protein	Q96E17	Ras-related protein Rab-3C OS=Homo sapiens GN=RAB3C PE=2 SV=1	0	4.71182	7.48899	2	5	1	1	227	25.936	5.24	Not Found	High			920000	9.07221e+06	uni_hY4F
FALSE	High	Master Protein	A0A1U9X8F1	RING1 OS=Homo sapiens PE=4 SV=1	0.0033101	2.22257	3.44828	1	1	1	1	406	42.331	5.74	Not Found	High			880000	8.67777e+06	uni_hY4F
FALSE	High	Master Protein	A0A1K0GXZ1	Globin C1 OS=Homo sapiens GN=GLNC1 PE=3 SV=1	0.0033101	2.2276	5.08475	1	1	1	1	177	19.22	9.77	Not Found	High			840000	8.28333e+06	uni_hY4F
FALSE	High	Master Protein	Q86UA3	Chromosome 12 open reading frame 10 OS=Homo sapiens GN=C12orf10 PE=1 SV=1	0.00144063	3.04446	2.65957	1	1	1	1	376	42.482	6.84	Not Found	High			830000	8.18471e+06	uni_hY4F
FALSE	High	Master Protein	A0A0S2Z4A5	DNA helicase (Fragment) OS=Homo sapiens GN=MCM7 PE=2 SV=1	0	7.1554	6.67594	3	3	3	1	719	81.257	6.46	Not Found	High			810000	7.98749e+06	uni_hY4F
FALSE	High	Master Protein	Q9NUI1	Peroxisomal 2,4-dienoyl-CoA reductase OS=Homo sapiens GN=DECR2 PE=1 SV=1	0.00728569	1.70997	4.10959	1	1	1	1	292	30.758	9.22	Not Found	High			710000	7.00138e+06	uni_hY4F
FALSE	High	Master Protein	Q8NDV7	Trinucleotide repeat-containing gene 6A protein OS=Homo sapiens GN=TNRC6A PE=1 SV=2	0.00728569	1.69789	0.407747	1	1	1	1	1962	210.169	7.01	Not Found	High			610000	6.01527e+06	uni_hY4F
FALSE	High	Master Protein	Q13620	Cullin-4B OS=Homo sapiens GN=CUL4B PE=1 SV=4	0.00728569	1.7029	1.09529	1	1	1	1	913	103.916	7.37	Not Found	High			580000	5.71944e+06	uni_hY4F
FALSE	High	Master Protein	A0A1B0GUL7	Uncharacterized protein OS=Homo sapiens PE=1 SV=1	0.00264971	2.28208	1.7284	1	1	1	1	405	45.18	6.54	Not Found	High			500000	4.93055e+06	uni_hY4F
FALSE	High	Master Protein	E9PB61	THO complex subunit 4 OS=Homo sapiens GN=ALYREF PE=1 SV=1	0.00264971	2.51442	6.81818	1	1	1	1	264	27.541	11.05	Not Found	High			400000	3.94444e+06	uni_hY4F
FALSE	High	Master Protein	E5KNY5	Leucine-rich PPR-motif containing OS=Homo sapiens GN=LRPPRC PE=4 SV=1	0	72.8632	19.297	25	26	25	1	1394	157.805	6.13	High	High		370000	42000000	4.14166e+08	1119.37
FALSE	High	Master Protein	P51991	Heterogeneous nuclear ribonucleoprotein A3 OS=Homo sapiens GN=HNRNPA3 PE=1 SV=2	0	100.751	46.0317	21	40	19	1	378	39.571	9.01	High	High	Acetyl [N-Term]	3900000	240000000	2.36666e+09	606.837
FALSE	High	Master Protein	G8JLB6	Heterogeneous nuclear ribonucleoprotein H OS=Homo sapiens GN=HNRNPH1 PE=1 SV=1	0	110.442	47.8814	14	56	9	1	472	51.197	6.8	High	High	Acetyl [N-Term]	20000000	1100000000	1.08472e+10	542.361
FALSE	High	Master Protein	P12081	Histidine--tRNA ligase, cytoplasmic OS=Homo sapiens GN=HARS PE=1 SV=2	0	4.60281	4.12574	2	3	2	1	509	57.374	5.88	High	High		1600000	81000000	7.98749e+08	499.218
FALSE	High	Master Protein	A0A024R7T3	Heterogeneous nuclear ribonucleoprotein F, isoform CRA_a OS=Homo sapiens GN=HNRPF PE=4 SV=1	0	64.8372	35.4217	10	27	8	1	415	45.643	5.58	High	High	Acetyl [N-Term]	5400000	230000000	2.26805e+09	420.01
FALSE	High	Master Protein	A0A024R8A7	HCG31253, isoform CRA_a OS=Homo sapiens GN=hCG_31253 PE=4 SV=1	0	64.0367	34.2657	16	25	14	1	572	61.602	8.38	High	High		1600000	64000000	6.3111e+08	394.444
FALSE	High	Master Protein	Q13344	Fus-like protein (Fragment) OS=Homo sapiens PE=2 SV=1	0	33.9521	16.6667	7	14	6	1	528	53.345	9.42	High	High		4200000	160000000	1.57778e+09	375.661
FALSE	High	Master Protein	Q13148	TAR DNA-binding protein 43 OS=Homo sapiens GN=TARDBP PE=1 SV=1	0	18.4823	17.1498	6	7	6	1	414	44.711	6.19	High	High		3200000	83000000	8.18471e+08	255.772
FALSE	High	Master Protein	Q13151	Heterogeneous nuclear ribonucleoprotein A0 OS=Homo sapiens GN=HNRNPA0 PE=1 SV=1	0	46.8898	52.7869	13	24	11	1	305	30.822	9.29	High	High	Acetyl [N-Term]	8000000	180000000	1.775e+09	221.875
FALSE	High	Master Protein	A0A0S2Z569	DAZ associated protein 1 isoform 1 (Fragment) OS=Homo sapiens GN=DAZAP1 PE=2 SV=1	0	39.898	30.2211	9	15	9	1	407	43.356	8.56	High	High	Acetyl [N-Term]	11000000	230000000	2.26805e+09	206.187
FALSE	High	Master Protein	A0A0S2Z4B3	RNA binding motif single stranded interacting protein 1 isoform 2 (Fragment) OS=Homo sapiens GN=RBMS1 PE=2 SV=1	0	8.63998	9.50119	3	5	2	1	421	46.18	9.07	High	High		1900000	35000000	3.45139e+08	181.652
FALSE	High	Master Protein	A0A024RAZ7	Heterogeneous nuclear ribonucleoprotein A1, isoform CRA_b OS=Homo sapiens GN=HNRPA1 PE=4 SV=1	0	182.781	50.8065	25	75	20	1	372	38.723	9.13	High	High		94000000	1700000000	1.67639e+10	178.339
FALSE	High	Master Protein	Q00577	Transcriptional activator protein Pur-alpha OS=Homo sapiens GN=PURA PE=1 SV=2	0.00264971	2.96377	2.79503	1	2	1	1	322	34.889	6.44	High	High		1200000	17000000	1.67639e+08	139.699
FALSE	High	Master Protein	A0A087WTP3	Far upstream element-binding protein 2 OS=Homo sapiens GN=KHSRP PE=1 SV=1	0	40.2004	25.3165	14	19	11	1	711	72.982	7.71	High	High		4600000	46000000	4.53611e+08	98.611
FALSE	High	Master Protein	A0A0U1RRH7	Histone H2A OS=Homo sapiens GN=HIST1H3D PE=3 SV=1	0	12.9836	27.0588	4	7	4	1	170	18.541	11.52	High	High		16000000	160000000	1.57778e+09	98.611
FALSE	High	Master Protein	V9HW88	Calreticulin, isoform CRA_b OS=Homo sapiens GN=HEL-S-99n PE=2 SV=1	0	7.70233	13.4293	3	3	3	1	417	48.112	4.44	High	High		1100000	11000000	1.08472e+08	98.611
FALSE	High	Master Protein	A0A024QYX3	RNA binding motif (RNP1, RRM) protein 3, isoform CRA_c OS=Homo sapiens GN=RBM3 PE=4 SV=1	0	12.5893	35.0318	4	4	4	1	157	17.16	8.91	High	High		4300000	40000000	3.94444e+08	91.7312
FALSE	High	Master Protein	E9PEB5	Far upstream element-binding protein 1 OS=Homo sapiens GN=FUBP1 PE=1 SV=1	0	35.1135	18.1679	11	17	7	1	655	68.861	7.93	High	High		4600000	42000000	4.14166e+08	90.0361
FALSE	High	Master Protein	P22626	Heterogeneous nuclear ribonucleoproteins A2/B1 OS=Homo sapiens GN=HNRNPA2B1 PE=1 SV=2	0	113.36	61.7564	26	57	21	1	353	37.407	8.95	High	High		69000000	630000000	6.21249e+09	90.0361
FALSE	High	Master Protein	Q9HCY8	Protein S100-A14 OS=Homo sapiens GN=S100A14 PE=1 SV=1	0.0033101	2.22783	10.5769	1	2	1	1	104	11.655	5.24	High	High		300000	2500000	2.46528e+07	82.1758
FALSE	High	Master Protein	A0A087WZN1	Isocitrate dehydrogenase [NAD] subunit, mitochondrial OS=Homo sapiens GN=IDH3B PE=1 SV=1	0.000446828	3.2381	6.45995	2	2	2	1	387	42.384	8.46	High	High		630000	5200000	5.12777e+07	81.3932
FALSE	High	Master Protein	B3KTJ9	cDNA FLJ38393 fis, clone FEBRA2007212 OS=Homo sapiens PE=2 SV=1	0	6.10031	2.60022	2	2	2	1	923	102.866	5.22	High	High		1200000	9800000	9.66388e+07	80.5323
FALSE	High	Master Protein	Q86YZ3	Hornerin OS=Homo sapiens GN=HRNR PE=1 SV=2	0	47.2721	14.7018	9	16	9	1	2850	282.228	10.04	High	High		12000000	97000000	9.56527e+08	79.7106
FALSE	High	Master Protein	P52272	Heterogeneous nuclear ribonucleoprotein M OS=Homo sapiens GN=HNRNPM PE=1 SV=3	0	81.3306	37.6712	25	37	25	1	730	77.464	8.7	High	High		20000000	130000000	1.28194e+09	64.0972
FALSE	High	Master Protein	Q6ZVX7	F-box only protein 50 OS=Homo sapiens GN=NCCRP1 PE=1 SV=1	0.000446828	3.17276	3.27273	1	2	1	1	275	30.828	6.62	High	High		1500000	9700000	9.56527e+07	63.7685
FALSE	High	Master Protein	Q32Q12	Nucleoside diphosphate kinase OS=Homo sapiens GN=NME1-NME2 PE=1 SV=1	0	27.4243	39.726	8	17	2	1	292	32.621	8.48	High	High		11000000	71000000	7.00138e+08	63.6489
FALSE	High	Master Protein	E9KL44	Epididymis tissue sperm binding protein Li 14m OS=Homo sapiens PE=2 SV=1	0	6.2685	5.63565	3	5	3	1	763	82.947	9.04	High	High		1000000	6000000	5.91666e+07	59.1666
FALSE	High	Master Protein	A8K0T9	cDNA FLJ75422, highly similar to Homo sapiens capping protein (actin filament) muscle Z-line, alpha 1, mRNA OS=Homo sapiens PE=2 SV=1	0	5.54943	9.79021	2	2	2	1	286	32.888	5.69	High	High		4100000	24000000	2.36666e+08	57.7235
FALSE	High	Master Protein	P11177	Pyruvate dehydrogenase E1 component subunit beta, mitochondrial OS=Homo sapiens GN=PDHB PE=1 SV=3	0.00264971	2.96523	4.17827	2	2	2	1	359	39.208	6.65	High	High		410000	2300000	2.26805e+07	55.3184
FALSE	High	Master Protein	P19338	Nucleolin OS=Homo sapiens GN=NCL PE=1 SV=3	0	60.465	29.2958	17	28	17	1	710	76.568	4.7	High	High		27000000	150000000	1.47917e+09	54.7839
FALSE	High	Master Protein	Q6FHX6	Flap endonuclease 1 OS=Homo sapiens GN=FEN1 PE=2 SV=1	0	5.20434	10	3	3	3	1	380	42.566	8.62	High	High		2200000	12000000	1.18333e+08	53.7878
FALSE	High	Master Protein	Q8TAA3	Proteasome subunit alpha type-7-like OS=Homo sapiens GN=PSMA8 PE=2 SV=3	0	6.30355	9.76562	2	3	2	1	256	28.512	8.98	High	High		4000000	21000000	2.07083e+08	51.7708
FALSE	High	Master Protein	O00483	Cytochrome c oxidase subunit NDUFA4 OS=Homo sapiens GN=NDUFA4 PE=1 SV=1	0.000446828	3.39968	14.8148	1	2	1	1	81	9.364	9.38	High	High		2500000	13000000	1.28194e+08	51.2777
FALSE	High	Master Protein	C9JJ19	28S ribosomal protein S34, mitochondrial OS=Homo sapiens GN=MRPS34 PE=1 SV=2	0	5.56288	10.2222	3	4	3	1	225	26.316	9.89	High	High		1300000	6200000	6.11388e+07	47.0299
FALSE	High	Master Protein	Q15019	Septin-2 OS=Homo sapiens GN=SEPT2 PE=1 SV=1	0	5.11082	9.14127	2	2	2	1	361	41.461	6.6	High	High		1400000	6100000	6.01527e+07	42.9662
FALSE	High	Master Protein	A0A024R1X8	Junction plakoglobin, isoform CRA_a OS=Homo sapiens GN=JUP PE=4 SV=1	0	37.2255	23.4899	15	17	15	1	745	81.675	6.14	High	High		4600000	20000000	1.97222e+08	42.8744
FALSE	High	Master Protein	Q5JWF2	Guanine nucleotide-binding protein G(s) subunit alpha isoforms XLas OS=Homo sapiens GN=GNAS PE=1 SV=2	0.0013245	3.0961	1.06075	1	2	1	1	1037	110.956	5.03	High	High		3700000	16000000	1.57778e+08	42.6426
FALSE	High	Master Protein	P14866	Heterogeneous nuclear ribonucleoprotein L OS=Homo sapiens GN=HNRNPL PE=1 SV=2	0	25.824	23.4295	8	10	8	1	589	64.092	8.22	High	High		4900000	21000000	2.07083e+08	42.2619
FALSE	High	Master Protein	Q9H5Q4	Dimethyladenosine transferase 2, mitochondrial OS=Homo sapiens GN=TFB2M PE=1 SV=1	0	5.74449	9.34343	3	4	3	1	396	45.32	9.19	High	High		780000	3200000	3.15555e+07	40.4558
FALSE	High	Master Protein	Q9Y295	Developmentally-regulated GTP-binding protein 1 OS=Homo sapiens GN=DRG1 PE=1 SV=1	0	4.65137	5.44959	2	3	2	1	367	40.517	8.9	High	High		990000	4000000	3.94444e+07	39.8428
FALSE	High	Master Protein	Q53GR7	Solute carrier family 25, member 13 (Citrin) variant (Fragment) OS=Homo sapiens PE=2 SV=1	0	8.28417	6.22222	4	5	4	1	675	74.07	8.38	High	High		1300000	5200000	5.12777e+07	39.4444
FALSE	High	Master Protein	A8KAP9	cDNA FLJ78448, highly similar to Homo sapiens argininosuccinate synthetase (ASS), transcript variant 1, mRNA OS=Homo sapiens PE=2 SV=1	0	4.92192	6.79612	2	3	2	1	412	46.525	8.03	High	High		5200000	20000000	1.97222e+08	37.9273
FALSE	High	Master Protein	Q14103	Heterogeneous nuclear ribonucleoprotein D0 OS=Homo sapiens GN=HNRNPD PE=1 SV=1	0	53.2719	41.4085	14	30	12	1	355	38.41	7.81	High	High		91000000	320000000	3.15555e+09	34.6764
FALSE	High	Master Protein	Q6DD88	Atlastin-3 OS=Homo sapiens GN=ATL3 PE=1 SV=1	0.00264971	2.4635	2.5878	2	2	2	1	541	60.503	5.66	High	High		1200000	4200000	4.14166e+07	34.5139
FALSE	High	Master Protein	P78371	T-complex protein 1 subunit beta OS=Homo sapiens GN=CCT2 PE=1 SV=4	0	7.42468	7.47664	3	4	3	1	535	57.452	6.46	High	High		2900000	10000000	9.8611e+07	34.0038
FALSE	High	Master Protein	A0A024RDF6	Heterogeneous nuclear ribonucleoprotein D-like, isoform CRA_a OS=Homo sapiens GN=HNRPDL PE=4 SV=1	0	30.3047	14.5238	7	19	5	1	420	46.409	9.57	High	High		16000000	55000000	5.42361e+08	33.8975
FALSE	High	Master Protein	B5BU24	14-3-3 protein beta/alpha OS=Homo sapiens GN=YWHAB PE=2 SV=1	0	26.1777	43.9024	9	16	4	1	246	28.095	4.83	High	High		8100000	27000000	2.6625e+08	32.8703
FALSE	High	Master Protein	Q9NZI8	Insulin-like growth factor 2 mRNA-binding protein 1 OS=Homo sapiens GN=IGF2BP1 PE=1 SV=2	0	34.0503	19.5841	9	12	8	1	577	63.441	9.2	High	High		10000000	33000000	3.25416e+08	32.5416
FALSE	High	Master Protein	B2R8R5	cDNA, FLJ94025, highly similar to Homo sapiens tripartite motif-containing 28 (TRIM28), mRNA OS=Homo sapiens PE=2 SV=1	0	6.39752	3.11377	3	5	3	1	835	88.503	5.77	High	High		830000	2700000	2.6625e+07	32.0783
FALSE	High	Master Protein	F8W727	60S ribosomal protein L32 OS=Homo sapiens GN=RPL32 PE=1 SV=1	0	6.55324	8.49673	1	3	1	1	153	17.951	10.59	High	High		7400000	24000000	2.36666e+08	31.9819
FALSE	High	Master Protein	B4E1U9	cDNA FLJ54776, highly similar to Cell division control protein 42 homolog OS=Homo sapiens PE=2 SV=1	0	6.13998	11.4407	2	2	2	1	236	26.511	7.59	High	High		1700000	5400000	5.32499e+07	31.3235
FALSE	High	Master Protein	Q53F64	Heterogeneous nuclear ribonucleoprotein AB isoform a variant (Fragment) OS=Homo sapiens PE=2 SV=1	0	29.0255	28.3133	9	17	8	1	332	35.973	7.42	High	High		35000000	110000000	1.08472e+09	30.992
FALSE	High	Master Protein	G3V2S9	SRA stem-loop-interacting RNA-binding protein, mitochondrial OS=Homo sapiens GN=SLIRP PE=1 SV=1	0	13.1889	50	5	9	5	1	124	13.869	11.09	High	High		15000000	47000000	4.63472e+08	30.8981
FALSE	High	Master Protein	P51648	Fatty aldehyde dehydrogenase OS=Homo sapiens GN=ALDH3A2 PE=1 SV=1	0	10.131	8.65979	3	6	2	1	485	54.813	7.88	High	High		1800000	5500000	5.42361e+07	30.1311
FALSE	High	Master Protein	B7Z6Z4	Myosin light polypeptide 6 OS=Homo sapiens GN=MYL6 PE=1 SV=1	0	5.73806	10.084	2	2	2	1	238	26.69	5.08	High	High		1800000	5500000	5.42361e+07	30.1311
FALSE	High	Master Protein	Q96QA5	Gasdermin-A OS=Homo sapiens GN=GSDMA PE=1 SV=4	0	10.7094	8.98876	4	5	4	1	445	49.334	5.29	High	High		3600000	11000000	1.08472e+08	30.1311
FALSE	High	Master Protein	Q02413	Desmoglein-1 OS=Homo sapiens GN=DSG1 PE=1 SV=2	0	28.8774	9.81888	8	10	8	1	1049	113.676	5.03	High	High		8600000	26000000	2.56389e+08	29.8126
FALSE	High	Master Protein	Q5D862	Filaggrin-2 OS=Homo sapiens GN=FLG2 PE=1 SV=1	0	5.91364	0.961941	2	3	2	1	2391	247.928	8.31	High	High		4000000	12000000	1.18333e+08	29.5833
FALSE	High	Master Protein	P56537	Eukaryotic translation initiation factor 6 OS=Homo sapiens GN=EIF6 PE=1 SV=1	0	4.91625	11.4286	2	3	2	1	245	26.582	4.68	High	High		2400000	7100000	7.00138e+07	29.1724
FALSE	High	Master Protein	A8K644	Splicing factor, arginine/serine-rich 4, isoform CRA_b OS=Homo sapiens GN=SFRS4 PE=2 SV=1	0.00728569	1.69767	1.82186	1	2	1	1	494	56.675	11.52	High	High		15000000	44000000	4.33888e+08	28.9259
FALSE	High	Master Protein	Q15084	Protein disulfide-isomerase A6 OS=Homo sapiens GN=PDIA6 PE=1 SV=1	0	13.5779	12.2727	3	6	3	1	440	48.091	5.08	High	High		2800000	8100000	7.98749e+07	28.5268
FALSE	High	Master Protein	P68032	Actin, alpha cardiac muscle 1 OS=Homo sapiens GN=ACTC1 PE=1 SV=1	0	84.1714	38.992	16	74	2	1	377	41.992	5.39	High	High		110000000	310000000	3.05694e+09	27.7904
FALSE	High	Master Protein	Q8NFH9	MLL/SEPTIN6 fusion protein (Fragment) OS=Homo sapiens PE=2 SV=1	0.00527966	2.08244	1.61002	1	2	1	1	559	63.104	8.02	High	High		5700000	16000000	1.57778e+08	27.6803
FALSE	High	Master Protein	A0A0D9SF53	ATP-dependent RNA helicase DDX3X OS=Homo sapiens GN=DDX3X PE=1 SV=1	0	33.8202	16.7804	10	14	10	1	733	81.426	8.07	High	High		21000000	58000000	5.71944e+08	27.2354
FALSE	High	Master Protein	P15924	Desmoplakin OS=Homo sapiens GN=DSP PE=1 SV=3	0	23.9326	3.76176	10	12	10	1	2871	331.569	6.81	High	High		5800000	16000000	1.57778e+08	27.203
FALSE	High	Master Protein	Q9P0L0	Vesicle-associated membrane protein-associated protein A OS=Homo sapiens GN=VAPA PE=1 SV=3	0	13.9435	20.8835	5	6	5	1	249	27.875	8.62	High	High		7000000	19000000	1.87361e+08	26.7658
FALSE	High	Master Protein	P07437	Tubulin beta chain OS=Homo sapiens GN=TUBB PE=1 SV=2	0	105.874	58.5586	22	81	2	1	444	49.639	4.89	High	High		27000000	72000000	7.09999e+08	26.2963
FALSE	High	Master Protein	P16070	CD44 antigen OS=Homo sapiens GN=CD44 PE=1 SV=3	0	6.40187	4.71698	3	4	3	1	742	81.487	5.33	High	High		2700000	7200000	7.09999e+07	26.2963
FALSE	High	Master Protein	A0A024RDR0	High-mobility group box 1, isoform CRA_a OS=Homo sapiens GN=HMGB1 PE=4 SV=1	0	30.5779	35.3488	7	14	7	1	215	24.878	5.74	High	High		38000000	100000000	9.8611e+08	25.9503
FALSE	High	Master Protein	Q9BUF5	Tubulin beta-6 chain OS=Homo sapiens GN=TUBB6 PE=1 SV=1	0	54.1976	26.2332	12	47	3	1	446	49.825	4.88	High	High		6500000	17000000	1.67639e+08	25.7906
FALSE	High	Master Protein	D9YZV5	Tropomyosin 1 (Alpha) isoform 4 OS=Homo sapiens GN=TPM1 PE=3 SV=1	0	18.1894	25	7	12	3	1	284	32.856	4.78	High	High		2700000	7000000	6.90277e+07	25.5658
FALSE	High	Master Protein	B2RD14	Ubiquitin carboxyl-terminal hydrolase OS=Homo sapiens PE=2 SV=1	0	6.42932	17.0404	3	5	3	1	223	24.824	5.48	High	High		14000000	35000000	3.45139e+08	24.6528
FALSE	High	Master Protein	P99999	Cytochrome c OS=Homo sapiens GN=CYCS PE=1 SV=2	0	6.51589	18.0952	2	4	2	1	105	11.741	9.57	High	High		6400000	16000000	1.57778e+08	24.6528
FALSE	High	Master Protein	P27694	Replication protein A 70 kDa DNA-binding subunit OS=Homo sapiens GN=RPA1 PE=1 SV=2	0	20.0131	14.6104	7	10	7	1	616	68.095	7.21	High	High		8500000	21000000	2.07083e+08	24.3627
FALSE	High	Master Protein	V9HW37	Epididymis secretory protein Li 69 OS=Homo sapiens GN=HEL-S-69 PE=1 SV=1	0	15.2178	12.0148	5	5	5	1	541	59.633	5.66	High	High		3700000	9100000	8.9736e+07	24.253
FALSE	High	Master Protein	P14625	Endoplasmin OS=Homo sapiens GN=HSP90B1 PE=1 SV=1	0	32.5008	14.0722	11	17	9	1	803	92.411	4.84	High	High		11000000	27000000	2.6625e+08	24.2045
FALSE	High	Master Protein	P25788	Proteasome subunit alpha type-3 OS=Homo sapiens GN=PSMA3 PE=1 SV=2	0	5.69387	9.41176	2	3	2	1	255	28.415	5.33	High	High		5300000	13000000	1.28194e+08	24.1876
FALSE	High	Master Protein	B3KRM2	Serine/threonine-protein phosphatase OS=Homo sapiens PE=2 SV=1	0	9.83379	15.534	4	5	4	1	309	35.536	5.43	High	High		1800000	4400000	4.33888e+07	24.1049
FALSE	High	Master Protein	Q9H9B4	Sideroflexin-1 OS=Homo sapiens GN=SFXN1 PE=1 SV=4	0	14.4678	16.7702	5	5	4	1	322	35.596	9.07	High	High		5800000	14000000	1.38055e+08	23.8027
FALSE	High	Master Protein	Q59F66	DEAD box polypeptide 17 isoform p82 variant (Fragment) OS=Homo sapiens PE=2 SV=1	0	28.1148	17.9104	11	13	8	1	737	81.017	7.93	High	High		8400000	20000000	1.97222e+08	23.4788
FALSE	High	Master Protein	P84098	60S ribosomal protein L19 OS=Homo sapiens GN=RPL19 PE=1 SV=1	0	8.74644	17.3469	3	3	3	1	196	23.451	11.47	High	High		27000000	64000000	6.3111e+08	23.3745
FALSE	High	Master Protein	V9HWB4	Epididymis secretory sperm binding protein Li 89n OS=Homo sapiens GN=HEL-S-89n PE=2 SV=1	0	76.6648	38.685	21	38	19	1	654	72.288	5.16	High	High		22000000	52000000	5.12777e+08	23.3081
FALSE	High	Master Protein	Q15717	ELAV-like protein 1 OS=Homo sapiens GN=ELAVL1 PE=1 SV=2	0	12.9284	15.0307	4	6	4	1	326	36.069	9.17	High	High		9000000	21000000	2.07083e+08	23.0092
FALSE	High	Master Protein	P27635	60S ribosomal protein L10 OS=Homo sapiens GN=RPL10 PE=1 SV=4	0	15.5883	25.2336	5	9	5	1	214	24.588	10.08	High	High		13000000	30000000	2.95833e+08	22.7564
FALSE	High	Master Protein	A0A0S2Z428	HCG2039812, isoform CRA_b (Fragment) OS=Homo sapiens GN=KRT6A PE=2 SV=1	0	107.481	47.8723	30	80	2	1	564	60.008	8	High	High		20000000	46000000	4.53611e+08	22.6805
FALSE	High	Master Protein	Q01469	Fatty acid-binding protein, epidermal OS=Homo sapiens GN=FABP5 PE=1 SV=3	0	15.9268	47.4074	5	6	5	1	135	15.155	7.01	High	High		5300000	12000000	1.18333e+08	22.327
FALSE	High	Master Protein	A8K032	Translocating chain-associated membrane protein OS=Homo sapiens PE=2 SV=1	0	4.33416	4.0107	2	3	2	1	374	42.994	9.63	High	High		2700000	6100000	6.01527e+07	22.2788
FALSE	High	Master Protein	E9PK25	Cofilin-1 OS=Homo sapiens GN=CFL1 PE=1 SV=1	0	20.4663	33.8235	6	10	6	1	204	22.714	8.34	High	High		31000000	69000000	6.80416e+08	21.9489
FALSE	High	Master Protein	P31153	S-adenosylmethionine synthase isoform type-2 OS=Homo sapiens GN=MAT2A PE=1 SV=1	0	4.67986	5.82278	2	3	2	1	395	43.633	6.48	High	High		8100000	18000000	1.775e+08	21.9136
FALSE	High	Master Protein	O43776	Asparagine--tRNA ligase, cytoplasmic OS=Homo sapiens GN=NARS PE=1 SV=1	0	5.17125	3.83212	2	4	2	1	548	62.903	6.25	High	High		1900000	4200000	4.14166e+07	21.7982
FALSE	High	Master Protein	B4DPP6	cDNA FLJ54371, highly similar to Serum albumin OS=Homo sapiens PE=2 SV=1	0	33.6176	21.3592	13	22	13	1	618	70.317	6.09	High	High		79000000	170000000	1.67639e+09	21.2201
FALSE	High	Master Protein	P31689	DnaJ homolog subfamily A member 1 OS=Homo sapiens GN=DNAJA1 PE=1 SV=2	0	10.9817	13.0982	5	6	5	1	397	44.839	7.08	High	High		4200000	8900000	8.77638e+07	20.8961
FALSE	High	Master Protein	P16402	Histone H1.3 OS=Homo sapiens GN=HIST1H1D PE=1 SV=2	0	23.4204	17.1946	6	15	6	1	221	22.336	11.02	High	High		52000000	110000000	1.08472e+09	20.86
FALSE	High	Master Protein	Q14498	RNA-binding protein 39 OS=Homo sapiens GN=RBM39 PE=1 SV=2	0	12.9143	11.5094	5	7	5	1	530	59.343	10.1	High	High		5200000	11000000	1.08472e+08	20.86
FALSE	High	Master Protein	J3KQ32	Obg-like ATPase 1 OS=Homo sapiens GN=OLA1 PE=1 SV=1	0	5.50207	6.25	2	3	2	1	416	46.908	8.06	High	High		1200000	2500000	2.46528e+07	20.544
FALSE	High	Master Protein	Q53FV1	ORM1-like protein 2 OS=Homo sapiens GN=ORMDL2 PE=1 SV=2	0	5.4518	12.4183	2	3	2	1	153	17.352	9.64	High	High		4800000	9900000	9.76249e+07	20.3385
FALSE	High	Master Protein	Q16629	Serine/arginine-rich splicing factor 7 OS=Homo sapiens GN=SRSF7 PE=1 SV=1	0	4.24769	10.9244	2	3	2	1	238	27.35	11.82	High	High		3200000	6500000	6.40972e+07	20.0304
FALSE	High	Master Protein	Q9BRA2	Thioredoxin domain-containing protein 17 OS=Homo sapiens GN=TXNDC17 PE=1 SV=1	0	5.68448	19.5122	2	4	2	1	123	13.932	5.52	High	High		4400000	8700000	8.57916e+07	19.4981
FALSE	High	Master Protein	B3KSH1	Eukaryotic translation initiation factor 3 subunit F OS=Homo sapiens GN=EIF3F PE=2 SV=1	0	7.22206	11.5591	3	5	3	1	372	39.122	5.45	High	High		3500000	6900000	6.80416e+07	19.4405
FALSE	High	Master Protein	P31151	Protein S100-A7 OS=Homo sapiens GN=S100A7 PE=1 SV=4	0	13.529	35.6436	5	5	5	1	101	11.464	6.77	High	High		5600000	11000000	1.08472e+08	19.37
FALSE	High	Master Protein	B4DEA8	cDNA FLJ56425, highly similar to Very-long-chain specific acyl-CoAdehydrogenase, mitochondrial (EC 1.3.99.-) OS=Homo sapiens PE=2 SV=1	0	7.27433	3.70899	3	5	3	1	701	75.163	8.88	High	High		1800000	3500000	3.45139e+07	19.1744
FALSE	High	Master Protein	P25786	Proteasome subunit alpha type-1 OS=Homo sapiens GN=PSMA1 PE=1 SV=1	0	5.38134	9.12548	2	3	2	1	263	29.537	6.61	High	High		4800000	9200000	9.07221e+07	18.9004
FALSE	High	Master Protein	B2RDE8	cDNA, FLJ96580, highly similar to Homo sapiens hepatoma-derived growth factor (high-mobility group protein 1-like) (HDGF), mRNA OS=Homo sapiens PE=2 SV=1	0	3.801	11.6667	2	3	2	1	240	26.789	4.67	High	High		7400000	14000000	1.38055e+08	18.6561
FALSE	High	Master Protein	Q56VL3	OCIA domain-containing protein 2 OS=Homo sapiens GN=OCIAD2 PE=1 SV=1	0	6.81722	19.4805	3	4	3	1	154	16.943	9.03	High	High		2700000	5100000	5.02916e+07	18.6265
FALSE	High	Master Protein	Q5JR94	40S ribosomal protein S8 OS=Homo sapiens GN=RPS8 PE=2 SV=1	0	38.18	58.6538	12	18	12	1	208	24.19	10.32	High	High		33000000	61000000	6.01527e+08	18.2281
FALSE	High	Master Protein	Q5EC54	Heterogeneous nuclear ribonucleoprotein K transcript variant OS=Homo sapiens GN=HNRPK PE=2 SV=1	0	24.6584	23.7069	9	12	9	1	464	51.026	5.33	High	High		19000000	35000000	3.45139e+08	18.1652
FALSE	High	Master Protein	E9KL35	Epididymis tissue sperm binding protein Li 3a OS=Homo sapiens PE=1 SV=1	0	47.8785	56.1514	14	24	14	1	317	35.055	7.69	High	High		41000000	75000000	7.39583e+08	18.0386
FALSE	High	Master Protein	B3KTS5	cDNA FLJ38670 fis, clone HSYRA2000190, highly similar to Voltage-dependent anion-selective channel protein 1 OS=Homo sapiens PE=2 SV=1	0	11.1441	14.4876	4	8	3	1	283	30.725	7.9	High	High		16000000	29000000	2.85972e+08	17.8732
FALSE	High	Master Protein	B2R802	cDNA, FLJ93681, highly similar to Homo sapiens small nuclear ribonucleoprotein polypeptide A (SNRPA), mRNA OS=Homo sapiens PE=2 SV=1	0	6.67788	9.21986	3	5	3	1	282	31.287	9.86	High	High		15000000	27000000	2.6625e+08	17.75
FALSE	High	Master Protein	Q96I25	Splicing factor 45 OS=Homo sapiens GN=RBM17 PE=1 SV=1	0	5.15337	8.72818	3	3	3	1	401	44.934	5.97	High	High		1400000	2500000	2.46528e+07	17.6091
FALSE	High	Master Protein	Q9NQC3	Reticulon-4 OS=Homo sapiens GN=RTN4 PE=1 SV=2	0	13.1804	4.78188	5	9	5	1	1192	129.851	4.5	High	High		21000000	37000000	3.64861e+08	17.3743
FALSE	High	Master Protein	A8K6V3	cDNA FLJ78677, highly similar to Homo sapiens splicing factor 3b, subunit 3, 130kDa (SF3B3), mRNA OS=Homo sapiens PE=2 SV=1	0	21.5044	7.72391	8	14	8	1	1217	135.493	5.21	High	High		4200000	7400000	7.29721e+07	17.3743
FALSE	High	Master Protein	P62277	40S ribosomal protein S13 OS=Homo sapiens GN=RPS13 PE=1 SV=2	0	30.091	39.7351	8	17	8	1	151	17.212	10.54	High	High		49000000	86000000	8.48055e+08	17.3072
FALSE	High	Master Protein	A0A0S2Z4Z9	Non-POU domain containing octamer-binding isoform 1 (Fragment) OS=Homo sapiens GN=NONO PE=2 SV=1	0	23.8759	15.4989	8	12	7	1	471	54.197	8.95	High	High		36000000	63000000	6.21249e+08	17.2569
FALSE	High	Master Protein	A0A024RB87	RAP1B, member of RAS oncogene family, isoform CRA_a OS=Homo sapiens GN=RAP1B PE=4 SV=1	0.00264971	2.31381	7.06522	1	2	1	1	184	20.812	5.78	High	High		3700000	6400000	6.3111e+07	17.057
FALSE	High	Master Protein	P55084	Trifunctional enzyme subunit beta, mitochondrial OS=Homo sapiens GN=HADHB PE=1 SV=3	0	7.80082	7.80591	3	3	3	1	474	51.262	9.41	High	High		3600000	6200000	6.11388e+07	16.983
FALSE	High	Master Protein	P29508	Serpin B3 OS=Homo sapiens GN=SERPINB3 PE=1 SV=2	0	9.37743	12.3077	5	7	5	1	390	44.537	6.81	High	High		3500000	6000000	5.91666e+07	16.9047
FALSE	High	Master Protein	G3V5Z7	Proteasome subunit alpha type OS=Homo sapiens GN=PSMA6 PE=1 SV=1	0	11.6895	24.2063	5	6	5	1	252	28.129	6.76	High	High		10000000	17000000	1.67639e+08	16.7639
FALSE	High	Master Protein	Q8NE86	Calcium uniporter protein, mitochondrial OS=Homo sapiens GN=MCU PE=1 SV=1	0	5.37268	9.11681	3	3	3	1	351	39.842	8.65	High	High		1300000	2200000	2.16944e+07	16.688
FALSE	High	Master Protein	Q9Y6E3	HSPC027 OS=Homo sapiens PE=2 SV=1	0	5.84056	6.89655	3	4	3	1	377	42.644	6.07	High	High		4200000	7100000	7.00138e+07	16.67
FALSE	High	Master Protein	A0A024R419	KIAA0971, isoform CRA_b OS=Homo sapiens GN=KIAA0971 PE=4 SV=1	0	21.6669	15.2113	9	12	9	1	710	81.41	8.05	High	High		3500000	5800000	5.71944e+07	16.3413
FALSE	High	Master Protein	F5H5D3	Tubulin alpha chain OS=Homo sapiens GN=TUBA1C PE=1 SV=1	0	96.0164	42.3892	19	68	8	1	519	57.693	5.07	High	High		170000000	280000000	2.76111e+09	16.2418
FALSE	High	Master Protein	Q8N1C8	HSPA9 protein (Fragment) OS=Homo sapiens GN=HSPA9 PE=2 SV=1	0	32.5263	21.5859	11	15	11	1	681	73.808	6.37	High	High		17000000	28000000	2.76111e+08	16.2418
FALSE	High	Master Protein	P30536	Translocator protein OS=Homo sapiens GN=TSPO PE=1 SV=3	0	3.46349	9.46746	2	3	2	1	169	18.816	9.36	High	High		17000000	28000000	2.76111e+08	16.2418
FALSE	High	Master Protein	Q16891	MICOS complex subunit MIC60 OS=Homo sapiens GN=IMMT PE=1 SV=1	0	8.88095	3.69393	3	4	3	1	758	83.626	6.48	High	High		5600000	9200000	9.07221e+07	16.2004
FALSE	High	Master Protein	Q9BTV4	Transmembrane protein 43 OS=Homo sapiens GN=TMEM43 PE=1 SV=1	0.0033101	2.20943	2.25	1	2	1	1	400	44.847	8.13	High	High		1400000	2300000	2.26805e+07	16.2004
FALSE	High	Master Protein	P62316	Small nuclear ribonucleoprotein Sm D2 OS=Homo sapiens GN=SNRPD2 PE=1 SV=1	0	5.19003	16.1017	2	4	2	1	118	13.518	9.91	High	High		14000000	23000000	2.26805e+08	16.2004
FALSE	High	Master Protein	A0A0S2Z4G4	Tropomyosin 3 isoform 1 (Fragment) OS=Homo sapiens GN=TPM3 PE=2 SV=1	0	17.2995	25.4032	6	12	2	1	248	29.015	4.78	High	High		6100000	10000000	9.8611e+07	16.1657
FALSE	High	Master Protein	Q6LES2	Annexin (Fragment) OS=Homo sapiens GN=ANXA4 PE=2 SV=1	0	13.3138	15.8879	5	8	5	1	321	36.062	6.13	High	High		7400000	12000000	1.18333e+08	15.991
FALSE	High	Master Protein	A0A024R1N4	X-ray repair complementing defective repair in Chinese hamster cells 6 (Ku autoantigen, 70kDa), isoform CRA_a OS=Homo sapiens GN=XRCC6 PE=4 SV=1	0	28.9338	19.376	10	13	10	1	609	69.799	6.64	High	High		5500000	8900000	8.77638e+07	15.9571
FALSE	High	Master Protein	P26368	Splicing factor U2AF 65 kDa subunit OS=Homo sapiens GN=U2AF2 PE=1 SV=4	0	10.9524	11.5789	4	5	4	1	475	53.467	9.09	High	High		4200000	6700000	6.60694e+07	15.7308
FALSE	High	Master Protein	J3QQ67	60S ribosomal protein L18 (Fragment) OS=Homo sapiens GN=RPL18 PE=1 SV=1	0	21.5255	32.6316	5	9	5	1	190	21.825	11.72	High	High		32000000	51000000	5.02916e+08	15.7161
FALSE	High	Master Protein	A0A024R904	Calcyclin binding protein, isoform CRA_a OS=Homo sapiens GN=CACYBP PE=4 SV=1	0	10.3191	21.4912	4	4	4	1	228	26.194	8.25	High	High		5800000	9200000	9.07221e+07	15.6417
FALSE	High	Master Protein	P62891	60S ribosomal protein L39 OS=Homo sapiens GN=RPL39 PE=1 SV=2	0	6.71624	23.5294	2	6	2	1	51	6.403	12.56	High	High		530000000	840000000	8.28333e+09	15.6289
FALSE	High	Master Protein	P62979	Ubiquitin-40S ribosomal protein S27a OS=Homo sapiens GN=RPS27A PE=1 SV=2	0	27.9828	44.8718	5	18	2	1	156	17.953	9.64	High	High		30000000	47000000	4.63472e+08	15.4491
FALSE	High	Master Protein	O75964	ATP synthase subunit g, mitochondrial OS=Homo sapiens GN=ATP5L PE=1 SV=3	0	8.3148	32.0388	3	5	3	1	103	11.421	9.64	High	High		9000000	14000000	1.38055e+08	15.3395
FALSE	High	Master Protein	P26038	Moesin OS=Homo sapiens GN=MSN PE=1 SV=3	0	16.9908	9.70537	7	13	1	1	577	67.778	6.4	High	High		1800000	2800000	2.76111e+07	15.3395
FALSE	High	Master Protein	A8K259	cDNA FLJ78501, highly similar to Homo sapiens serpin peptidase inhibitor, clade H (heat shock protein 47), member 1, (collagen binding protein 1) (SERPINH1), mRNA OS=Homo sapiens PE=2 SV=1	0	11.2119	11.4833	4	5	4	1	418	46.453	8.69	High	High		2900000	4500000	4.4375e+07	15.3017
FALSE	High	Master Protein	Q00839	Heterogeneous nuclear ribonucleoprotein U OS=Homo sapiens GN=HNRNPU PE=1 SV=6	0	32.7323	14.9091	11	19	11	1	825	90.528	6	High	High		22000000	34000000	3.35277e+08	15.2399
FALSE	High	Master Protein	B4DH02	cDNA FLJ50510, highly similar to Heat shock 70 kDa protein 4 OS=Homo sapiens PE=2 SV=1	0	10.9452	6.78571	4	5	3	1	840	94.301	5.19	High	High		3000000	4600000	4.53611e+07	15.1204
FALSE	High	Master Protein	A0A140VK70	Testis secretory sperm-binding protein Li 197a OS=Homo sapiens PE=2 SV=1	0	5.0942	5.31178	2	3	2	1	433	48.603	5.95	High	High		1500000	2300000	2.26805e+07	15.1204
FALSE	High	Master Protein	P36957	Dihydrolipoyllysine-residue succinyltransferase component of 2-oxoglutarate dehydrogenase complex, mitochondrial OS=Homo sapiens GN=DLST PE=1 SV=4	0	8.23915	6.84327	3	4	3	1	453	48.724	8.95	High	High		4500000	6800000	6.70555e+07	14.9012
FALSE	High	Master Protein	Q59G94	Zinc finger protein 207 variant (Fragment) OS=Homo sapiens PE=2 SV=1	0.00728569	1.77885	2.21774	1	2	1	1	496	52.821	9.01	High	High		800000	1200000	1.18333e+07	14.7917
FALSE	High	Master Protein	P12429	Annexin A3 OS=Homo sapiens GN=ANXA3 PE=1 SV=3	0.00144063	3.06631	2.78638	1	2	1	1	323	36.353	5.92	High	High		3800000	5700000	5.62083e+07	14.7917
FALSE	High	Master Protein	O95969	Secretoglobin family 1D member 2 OS=Homo sapiens GN=SCGB1D2 PE=2 SV=1	0.00582242	1.89997	10	1	2	1	1	90	9.918	8.25	High	High		2200000	3300000	3.25416e+07	14.7917
FALSE	High	Master Protein	Q15182	Small nuclear ribonucleoprotein-associated protein OS=Homo sapiens GN=SNRPB PE=2 SV=1	0	5.65223	10.5263	3	4	3	1	285	29.651	10.07	High	High		16000000	24000000	2.36666e+08	14.7917
FALSE	High	Master Protein	Q59GM9	Alpha-1,4 glucan phosphorylase (Fragment) OS=Homo sapiens PE=2 SV=1	0	15.8794	9.24855	7	8	7	1	865	98.767	6.96	High	High		12000000	18000000	1.775e+08	14.7917
FALSE	High	Master Protein	P61026	Ras-related protein Rab-10 OS=Homo sapiens GN=RAB10 PE=1 SV=1	0	12.1123	20	4	9	2	1	200	22.527	8.38	High	High		1600000	2400000	2.36666e+07	14.7917
FALSE	High	Master Protein	A8K486	Peptidyl-prolyl cis-trans isomerase OS=Homo sapiens PE=2 SV=1	0	32.7553	47.2727	8	19	8	1	165	18.002	6.9	High	High		87000000	130000000	1.28194e+09	14.735
FALSE	High	Master Protein	P63104	14-3-3 protein zeta/delta OS=Homo sapiens GN=YWHAZ PE=1 SV=1	0	30.2471	40	10	16	7	1	245	27.728	4.79	High	High	Acetyl [N-Term]	51000000	76000000	7.49444e+08	14.695
FALSE	High	Master Protein	Q59EA2	Coronin (Fragment) OS=Homo sapiens PE=2 SV=1	0.00506586	2.14357	1.59681	1	2	1	1	501	56.334	8.19	High	High		5600000	8300000	8.18471e+07	14.6156
FALSE	High	Master Protein	B2R657	Annexin OS=Homo sapiens PE=2 SV=1	0	4.54584	5.12295	2	3	2	1	488	52.607	5.52	High	High		4900000	7200000	7.09999e+07	14.4898
FALSE	High	Master Protein	P05109	Protein S100-A8 OS=Homo sapiens GN=S100A8 PE=1 SV=1	0	7.96555	23.6559	2	3	2	1	93	10.828	7.03	High	High		26000000	38000000	3.74722e+08	14.4124
FALSE	High	Master Protein	A8K566	cDNA FLJ78246, highly similar to Homo sapiens splicing factor 3a, subunit 3, 60kDa (SF3A3), mRNA OS=Homo sapiens PE=2 SV=1	0	5.08194	3.59281	2	2	2	1	501	58.754	5.43	High	High		4200000	6100000	6.01527e+07	14.3221
FALSE	High	Master Protein	P28070	Proteasome subunit beta type-4 OS=Homo sapiens GN=PSMB4 PE=1 SV=4	0.00264971	2.86614	3.78788	1	2	1	1	264	29.185	5.97	High	High		18000000	26000000	2.56389e+08	14.2438
FALSE	High	Master Protein	A0A024R994	Copine III, isoform CRA_a OS=Homo sapiens GN=CPNE3 PE=4 SV=1	0	5.92018	6.33147	3	4	3	1	537	60.092	5.85	High	High		1800000	2600000	2.56389e+07	14.2438
FALSE	High	Master Protein	Q96AG4	Leucine-rich repeat-containing protein 59 OS=Homo sapiens GN=LRRC59 PE=1 SV=1	0	12.9841	19.544	5	9	5	1	307	34.909	9.57	High	High		25000000	36000000	3.55e+08	14.2
FALSE	High	Master Protein	Q06210	Glutamine--fructose-6-phosphate aminotransferase [isomerizing] 1 OS=Homo sapiens GN=GFPT1 PE=1 SV=3	0	3.56559	1.8598	1	2	1	1	699	78.756	7.11	High	High		1600000	2300000	2.26805e+07	14.1753
FALSE	High	Master Protein	A0A0U1RRM4	Polypyrimidine tract-binding protein 1 OS=Homo sapiens GN=PTBP1 PE=1 SV=1	0	19.3874	10.034	4	8	4	1	588	62.425	9.1	High	High		9800000	14000000	1.38055e+08	14.0873
FALSE	High	Master Protein	P60866	40S ribosomal protein S20 OS=Homo sapiens GN=RPS20 PE=1 SV=1	0	19.4273	28.5714	4	12	4	1	119	13.364	9.94	High	High		140000000	200000000	1.97222e+09	14.0873
FALSE	High	Master Protein	P13010	X-ray repair cross-complementing protein 5 OS=Homo sapiens GN=XRCC5 PE=1 SV=3	0	22.1882	11.7486	9	12	9	1	732	82.652	5.81	High	High		14000000	20000000	1.97222e+08	14.0873
FALSE	High	Master Protein	P60174	Triosephosphate isomerase OS=Homo sapiens GN=TPI1 PE=1 SV=3	0	62.6585	61.5385	14	32	14	1	286	30.772	5.92	High	High		85000000	120000000	1.18333e+09	13.9216
FALSE	High	Master Protein	Q9UHD8	Septin-9 OS=Homo sapiens GN=SEPT9 PE=1 SV=2	0	10.0513	6.65529	4	6	4	1	586	65.361	8.97	High	High		10000000	14000000	1.38055e+08	13.8055
FALSE	High	Master Protein	V9HW43	Epididymis secretory protein Li 102 OS=Homo sapiens GN=HEL-S-102 PE=2 SV=1	0	29.6031	49.2683	9	15	9	1	205	22.768	6.4	High	High		60000000	84000000	8.28333e+08	13.8055
FALSE	High	Master Protein	B3KXM2	Serine/threonine-protein phosphatase OS=Homo sapiens PE=2 SV=1	0	7.29224	10.4116	3	4	3	1	413	45.816	7.4	High	High		4300000	6000000	5.91666e+07	13.7597
FALSE	High	Master Protein	C7DJS2	Glutathione S-transferase pi (Fragment) OS=Homo sapiens GN=GSTP1 PE=2 SV=1	0	7.2982	25.1656	2	5	1	1	151	16.657	5.1	High	High		31000000	43000000	4.24027e+08	13.6783
FALSE	High	Master Protein	J3QQX2	Rho GDP-dissociation inhibitor 1 OS=Homo sapiens GN=ARHGDIA PE=1 SV=1	0	16.4022	16.5957	4	7	4	1	235	25.815	7.44	High	High		13000000	18000000	1.775e+08	13.6538
FALSE	High	Master Protein	P34897	Serine hydroxymethyltransferase, mitochondrial OS=Homo sapiens GN=SHMT2 PE=1 SV=3	0	4.92534	8.53175	3	3	3	1	504	55.958	8.53	High	High		3700000	5100000	5.02916e+07	13.5923
FALSE	High	Master Protein	Q9NR12	PDZ and LIM domain protein 7 OS=Homo sapiens GN=PDLIM7 PE=1 SV=1	0.00264971	2.61439	2.62582	1	2	1	1	457	49.813	8.41	High	High		2400000	3300000	3.25416e+07	13.559
FALSE	High	Master Protein	Q6NVC0	SLC25A5 protein (Fragment) OS=Homo sapiens GN=SLC25A5 PE=2 SV=1	0	32.1275	31.8885	11	23	3	1	323	35.271	9.82	High	High		40000000	55000000	5.42361e+08	13.559
FALSE	High	Master Protein	B2R6J2	cDNA, FLJ92973, highly similar to Homo sapiens villin 2 (ezrin) (VIL2), mRNA OS=Homo sapiens PE=2 SV=1	0	29.2407	16.7235	11	19	5	1	586	69.358	6.27	High	High		7300000	10000000	9.8611e+07	13.5084
FALSE	High	Master Protein	P62081	40S ribosomal protein S7 OS=Homo sapiens GN=RPS7 PE=1 SV=1	0	14.8447	36.0825	6	10	6	1	194	22.113	10.1	High	High		57000000	78000000	7.69166e+08	13.4941
FALSE	High	Master Protein	B2R9U2	Peptidylprolyl isomerase OS=Homo sapiens PE=2 SV=1	0	5.71289	5.88235	2	3	2	1	459	51.802	5.43	High	High		6700000	9100000	8.9736e+07	13.3934
FALSE	High	Master Protein	P13797	Plastin-3 OS=Homo sapiens GN=PLS3 PE=1 SV=4	0	23.5478	18.254	9	13	6	1	630	70.766	5.6	High	High		6200000	8400000	8.28333e+07	13.3602
FALSE	High	Master Protein	A0A024QZN9	Voltage-dependent anion channel 2, isoform CRA_a OS=Homo sapiens GN=VDAC2 PE=4 SV=1	0	19.44	25.7053	7	10	7	1	319	34.459	7.99	High	High		17000000	23000000	2.26805e+08	13.3415
FALSE	High	Master Protein	O14949	Cytochrome b-c1 complex subunit 8 OS=Homo sapiens GN=UQCRQ PE=1 SV=4	0	5.1245	25.6098	2	4	2	1	82	9.9	10.08	High	High		17000000	23000000	2.26805e+08	13.3415
FALSE	High	Master Protein	D3DQ70	SERPINE1 mRNA binding protein 1, isoform CRA_d OS=Homo sapiens GN=SERBP1 PE=4 SV=1	0	18.51	15.2688	6	11	6	1	465	50.89	9.33	High	High		32000000	43000000	4.24027e+08	13.2509
FALSE	High	Master Protein	P26447	Protein S100-A4 OS=Homo sapiens GN=S100A4 PE=1 SV=1	0	9.69779	28.7129	4	8	4	1	101	11.721	6.11	High	High		18000000	24000000	2.36666e+08	13.1481
FALSE	High	Master Protein	Q53HV2	Chaperonin containing TCP1, subunit 7 (Eta) variant (Fragment) OS=Homo sapiens PE=2 SV=1	0	15.1438	11.6022	6	9	6	1	543	59.303	7.65	High	High		12000000	16000000	1.57778e+08	13.1481
FALSE	High	Master Protein	O00299	Chloride intracellular channel protein 1 OS=Homo sapiens GN=CLIC1 PE=1 SV=4	0	12.9581	29.4606	5	6	5	1	241	26.906	5.17	High	High		12000000	16000000	1.57778e+08	13.1481
FALSE	High	Master Protein	A8K4W0	40S ribosomal protein S3a OS=Homo sapiens GN=RPS3A PE=2 SV=1	0	47.3621	45.8333	12	24	12	1	264	29.936	9.73	High	High		49000000	65000000	6.40972e+08	13.0811
FALSE	High	Master Protein	P62805	Histone H4 OS=Homo sapiens GN=HIST1H4A PE=1 SV=2	0	16.9572	51.4563	5	7	5	1	103	11.36	11.36	High	High		40000000	53000000	5.22638e+08	13.066
FALSE	High	Master Protein	P61254	60S ribosomal protein L26 OS=Homo sapiens GN=RPL26 PE=1 SV=1	0	6.26728	16.5517	3	5	3	1	145	17.248	10.55	High	High		22000000	29000000	2.85972e+08	12.9987
FALSE	High	Master Protein	P08238	Heat shock protein HSP 90-beta OS=Homo sapiens GN=HSP90AB1 PE=1 SV=4	0	98.5687	39.5028	27	57	15	1	724	83.212	5.03	High	High		64000000	84000000	8.28333e+08	12.9427
FALSE	High	Master Protein	Q96HU8	GTP-binding protein Di-Ras2 OS=Homo sapiens GN=DIRAS2 PE=1 SV=1	0.00264971	2.98674	5.52764	1	2	1	1	199	22.471	8.76	High	High		26000000	34000000	3.35277e+08	12.8953
FALSE	High	Master Protein	Q04837	Single-stranded DNA-binding protein, mitochondrial OS=Homo sapiens GN=SSBP1 PE=1 SV=1	0	9.92024	31.0811	3	4	3	1	148	17.249	9.6	High	High		2600000	3400000	3.35277e+07	12.8953
FALSE	High	Master Protein	Q4W4Y1	Dopamine receptor interacting protein 4 OS=Homo sapiens GN=DRIP4 PE=2 SV=1	0	7.21482	3.45622	3	4	3	1	868	96.019	6.52	High	High		2600000	3400000	3.35277e+07	12.8953
FALSE	High	Master Protein	P62847	40S ribosomal protein S24 OS=Homo sapiens GN=RPS24 PE=1 SV=1	0	15.4981	29.3233	4	9	4	1	133	15.413	10.78	High	High		10000000	13000000	1.28194e+08	12.8194
FALSE	High	Master Protein	Q76LA1	CSTB protein OS=Homo sapiens GN=CSTB PE=2 SV=1	0	5.76666	24.4898	2	4	2	1	98	11.133	7.56	High	High		5000000	6500000	6.40972e+07	12.8194
FALSE	High	Master Protein	P35268	60S ribosomal protein L22 OS=Homo sapiens GN=RPL22 PE=1 SV=2	0	9.66771	25	3	6	2	1	128	14.778	9.19	High	High		54000000	70000000	6.90277e+08	12.7829
FALSE	High	Master Protein	A0A0F7KYT8	Fragile X mental retardation autosomal homolog variant p2K OS=Homo sapiens GN=FXR1 PE=2 SV=1	0	7.90814	6.05613	3	5	3	1	677	76.153	6.83	High	High		5100000	6600000	6.50833e+07	12.7614
FALSE	High	Master Protein	A0A024R4K3	Malate dehydrogenase OS=Homo sapiens GN=MDH2 PE=2 SV=1	0	24.5642	32.5444	8	13	8	1	338	35.481	8.68	High	High		31000000	40000000	3.94444e+08	12.724
FALSE	High	Master Protein	P23246	Splicing factor, proline- and glutamine-rich OS=Homo sapiens GN=SFPQ PE=1 SV=2	0	41.3496	20.2263	12	22	11	1	707	76.102	9.44	High	High		42000000	54000000	5.32499e+08	12.6786
FALSE	High	Master Protein	P08708	40S ribosomal protein S17 OS=Homo sapiens GN=RPS17 PE=1 SV=2	0	54.9831	65.9259	11	27	11	1	135	15.54	9.85	High	High		140000000	180000000	1.775e+09	12.6786
FALSE	High	Master Protein	Q96PK6	RNA-binding protein 14 OS=Homo sapiens GN=RBM14 PE=1 SV=2	0	7.4947	5.08221	3	5	3	1	669	69.449	9.67	High	High		14000000	18000000	1.775e+08	12.6786
FALSE	High	Master Protein	Q13011	Delta(3,5)-Delta(2,4)-dienoyl-CoA isomerase, mitochondrial OS=Homo sapiens GN=ECH1 PE=1 SV=2	0	8.63298	10.061	3	5	3	1	328	35.793	8	High	High		7700000	9900000	9.76249e+07	12.6786
FALSE	High	Master Protein	P15880	40S ribosomal protein S2 OS=Homo sapiens GN=RPS2 PE=1 SV=2	0	35.7131	41.9795	11	22	11	1	293	31.305	10.24	High	High		78000000	100000000	9.8611e+08	12.6424
FALSE	High	Master Protein	O60716	Catenin delta-1 OS=Homo sapiens GN=CTNND1 PE=1 SV=1	0	7.4933	3.6157	3	3	3	1	968	108.103	6.23	High	High		4300000	5500000	5.42361e+07	12.613
FALSE	High	Master Protein	G9K388	YWHAE/FAM22A fusion protein (Fragment) OS=Homo sapiens GN=YWHAE/FAM22A fusion PE=2 SV=1	0	16.245	13.8021	5	9	3	1	384	41.198	4.97	High	High		11000000	14000000	1.38055e+08	12.5505
FALSE	High	Master Protein	A0A024RDG1	Vesicle docking protein p115, isoform CRA_a OS=Homo sapiens GN=VDP PE=4 SV=1	0.0071977	1.83833	0.727651	1	2	1	1	962	107.828	4.91	High	High		11000000	14000000	1.38055e+08	12.5505
FALSE	High	Master Protein	O60341	Lysine-specific histone demethylase 1A OS=Homo sapiens GN=KDM1A PE=1 SV=2	0	4.68155	2.46479	2	3	2	1	852	92.845	6.52	High	High		2600000	3300000	3.25416e+07	12.516
FALSE	High	Master Protein	Q13283	Ras GTPase-activating protein-binding protein 1 OS=Homo sapiens GN=G3BP1 PE=1 SV=1	0	22.8976	21.6738	7	10	7	1	466	52.132	5.52	High	High		23000000	29000000	2.85972e+08	12.4336
FALSE	High	Master Protein	A8KAQ5	cDNA FLJ77404, highly similar to Homo sapiens small nuclear ribonucleoprotein 70kDa polypeptide (RNP antigen) (SNRP70), transcript variant 1, mRNA OS=Homo sapiens PE=2 SV=1	0	8.25899	8.00915	3	4	3	1	437	51.465	10.01	High	High		2300000	2900000	2.85972e+07	12.4336
FALSE	High	Master Protein	A0A024RD93	Phosphoribosylaminoimidazole carboxylase, phosphoribosylaminoimidazole succinocarboxamide synthetase, isoform CRA_c OS=Homo sapiens GN=PAICS PE=3 SV=1	0	9.34226	9.64706	3	5	3	1	425	47.049	7.23	High	High		7000000	8800000	8.67777e+07	12.3968
FALSE	High	Master Protein	O43175	D-3-phosphoglycerate dehydrogenase OS=Homo sapiens GN=PHGDH PE=1 SV=4	0	4.90189	4.50281	2	3	2	1	533	56.614	6.71	High	High		3900000	4900000	4.83194e+07	12.3896
FALSE	High	Master Protein	A6QKW0	SHINC3 OS=Homo sapiens GN=SHINC3 PE=2 SV=1	0	6.5231	8.09717	2	3	2	1	247	27.933	9.7	High	High		5500000	6900000	6.80416e+07	12.3712
FALSE	High	Master Protein	P07900	Heat shock protein HSP 90-alpha OS=Homo sapiens GN=HSP90AA1 PE=1 SV=5	0	87.226	33.7432	25	51	15	1	732	84.607	5.02	High	High		59000000	74000000	7.29721e+08	12.3682
FALSE	High	Master Protein	P83731	60S ribosomal protein L24 OS=Homo sapiens GN=RPL24 PE=1 SV=1	0	14.9547	26.7516	4	8	4	1	157	17.768	11.25	High	High		32000000	40000000	3.94444e+08	12.3264
FALSE	High	Master Protein	Q15149	Plectin OS=Homo sapiens GN=PLEC PE=1 SV=3	0	53.3834	4.63279	19	23	19	1	4684	531.466	5.96	High	High		12000000	15000000	1.47917e+08	12.3264
FALSE	High	Master Protein	P22695	Cytochrome b-c1 complex subunit 2, mitochondrial OS=Homo sapiens GN=UQCRC2 PE=1 SV=3	0	18.1767	17.66	6	9	6	1	453	48.413	8.63	High	High		21000000	26000000	2.56389e+08	12.209
FALSE	High	Master Protein	A0A024R6W2	Nudix (Nucleoside diphosphate linked moiety X)-type motif 21, isoform CRA_a OS=Homo sapiens GN=NUDT21 PE=4 SV=1	0	14.8415	25.5507	5	8	5	1	227	26.211	8.82	High	High		26000000	32000000	3.15555e+08	12.1367
FALSE	High	Master Protein	Q6PKA6	ALDH3A1 protein (Fragment) OS=Homo sapiens GN=ALDH3A1 PE=2 SV=1	0	41.836	27.1484	12	21	11	1	512	57.473	7.28	High	High		49000000	60000000	5.91666e+08	12.0748
FALSE	High	Master Protein	Q01813	ATP-dependent 6-phosphofructokinase, platelet type OS=Homo sapiens GN=PFKP PE=1 SV=2	0	29.1495	13.0102	9	14	9	1	784	85.542	7.55	High	High		8200000	10000000	9.8611e+07	12.0257
FALSE	High	Master Protein	B2R5H0	Protein S100 OS=Homo sapiens PE=2 SV=1	0	4.24211	18.0952	2	3	2	1	105	11.717	7.18	High	High		46000000	56000000	5.52222e+08	12.0048
FALSE	High	Master Protein	P09382	Galectin-1 OS=Homo sapiens GN=LGALS1 PE=1 SV=2	0	11.3689	23.7037	4	7	4	1	135	14.706	5.5	High	High		14000000	17000000	1.67639e+08	11.9742
FALSE	High	Master Protein	P07737	Profilin-1 OS=Homo sapiens GN=PFN1 PE=1 SV=2	0	27.0873	63.5714	8	15	8	1	140	15.045	8.27	High	High		140000000	170000000	1.67639e+09	11.9742
FALSE	High	Master Protein	A0A0S2Z3L2	ATPase Ca++ transporting cardiac muscle slow twitch 2 isoform 1 (Fragment) OS=Homo sapiens GN=ATP2A2 PE=2 SV=1	0	17.6688	7.38964	6	9	6	1	1042	114.683	5.34	High	High		7300000	8800000	8.67777e+07	11.8874
FALSE	High	Master Protein	P25398	40S ribosomal protein S12 OS=Homo sapiens GN=RPS12 PE=1 SV=3	0	18.6259	53.7879	6	14	6	1	132	14.505	7.21	High	High		44000000	53000000	5.22638e+08	11.8781
FALSE	High	Master Protein	Q53G35	Phosphoglycerate mutase (Fragment) OS=Homo sapiens PE=2 SV=1	0	25.1129	45.6693	8	13	8	1	254	28.814	7.18	High	High		26000000	31000000	3.05694e+08	11.7575
FALSE	High	Master Protein	O43242	26S proteasome non-ATPase regulatory subunit 3 OS=Homo sapiens GN=PSMD3 PE=1 SV=2	0	7.78197	7.30337	3	4	3	1	534	60.939	8.44	High	High		2100000	2500000	2.46528e+07	11.7394
FALSE	High	Master Protein	A0A024RBE7	Thymopoietin, isoform CRA_c OS=Homo sapiens GN=TMPO PE=4 SV=1	0	11.4228	12.5551	4	6	2	1	454	50.639	9.38	High	High		8000000	9500000	9.36805e+07	11.7101
FALSE	High	Master Protein	B5BUE6	ATP-dependent RNA helicase DDX5 (Fragment) OS=Homo sapiens GN=DDX5 PE=2 SV=1	0	36.3403	21.6612	12	22	9	1	614	69.078	8.92	High	High		27000000	32000000	3.15555e+08	11.6872
FALSE	High	Master Protein	P27348	14-3-3 protein theta OS=Homo sapiens GN=YWHAQ PE=1 SV=1	0	21.4534	31.8367	8	13	4	1	245	27.747	4.78	High	High		17000000	20000000	1.97222e+08	11.6013
FALSE	High	Master Protein	A0A024R8P8	Ribosomal protein L38, isoform CRA_a OS=Homo sapiens GN=RPL38 PE=3 SV=1	0	28.1852	57.1429	7	27	7	1	70	8.213	10.1	High	High		170000000	200000000	1.97222e+09	11.6013
FALSE	High	Master Protein	J3KQN4	60S ribosomal protein L36a OS=Homo sapiens GN=RPL36A PE=1 SV=1	0.00264971	2.91757	6.33803	1	3	1	1	142	16.368	10.43	High	High		52000000	61000000	6.01527e+08	11.5678
FALSE	High	Master Protein	V9HW09	Epididymis secretory sperm binding protein Li 91n OS=Homo sapiens GN=HEL-S-91n PE=2 SV=1	0.00264971	2.37335	2.28571	1	2	1	1	350	39.587	9.7	High	High		7100000	8300000	8.18471e+07	11.5278
FALSE	High	Master Protein	P62424	60S ribosomal protein L7a OS=Homo sapiens GN=RPL7A PE=1 SV=2	0	25.4385	36.8421	9	12	9	1	266	29.977	10.61	High	High		48000000	56000000	5.52222e+08	11.5046
FALSE	High	Master Protein	A0A024RAD5	Dolichyl-diphosphooligosaccharide--protein glycosyltransferase 48 kDa subunit OS=Homo sapiens GN=DDOST PE=3 SV=1	0	6.13364	4.82456	2	3	2	1	456	50.67	6.4	High	High		3000000	3500000	3.45139e+07	11.5046
FALSE	High	Master Protein	P17812	CTP synthase 1 OS=Homo sapiens GN=CTPS1 PE=1 SV=2	0	14.6323	12.1827	6	6	6	1	591	66.648	6.46	High	High		4900000	5700000	5.62083e+07	11.4711
FALSE	High	Master Protein	B2R7T6	cDNA, FLJ93596, highly similar to Homo sapiens sulfide quinone reductase-like (yeast) (SQRDL), mRNA OS=Homo sapiens PE=2 SV=1	0	10.8156	16	5	6	5	1	450	49.857	9.06	High	High		8600000	10000000	9.8611e+07	11.4664
FALSE	High	Master Protein	P15428	15-hydroxyprostaglandin dehydrogenase [NAD(+)] OS=Homo sapiens GN=HPGD PE=1 SV=1	0.00264971	2.66696	3.38346	1	2	1	1	266	28.959	5.86	High	High		3700000	4300000	4.24027e+07	11.4602
FALSE	High	Master Protein	A0A0A0MQX8	Muscleblind-like protein 1 OS=Homo sapiens GN=MBNL1 PE=1 SV=1	0.00264971	2.75007	2.25	1	2	1	1	400	42.951	8.82	High	High		13000000	15000000	1.47917e+08	11.3782
FALSE	High	Master Protein	Q01844	RNA-binding protein EWS OS=Homo sapiens GN=EWSR1 PE=1 SV=1	0	28.0443	13.7195	6	18	6	1	656	68.436	9.33	High	High		130000000	150000000	1.47917e+09	11.3782
FALSE	High	Master Protein	P26196	Probable ATP-dependent RNA helicase DDX6 OS=Homo sapiens GN=DDX6 PE=1 SV=2	0	4.44646	6.21118	2	3	2	1	483	54.382	8.66	High	High		8000000	9200000	9.07221e+07	11.3403
FALSE	High	Master Protein	P30048	Thioredoxin-dependent peroxide reductase, mitochondrial OS=Homo sapiens GN=PRDX3 PE=1 SV=3	0	6.20655	12.8906	3	4	3	1	256	27.675	7.78	High	High		3400000	3900000	3.84583e+07	11.3113
FALSE	High	Master Protein	A8K9A4	cDNA FLJ75154, highly similar to Homo sapiens heterogeneous nuclear ribonucleoprotein C (C1/C2), mRNA OS=Homo sapiens PE=2 SV=1	0	4.88221	6.53595	2	4	2	1	306	33.592	5.14	High	High		14000000	16000000	1.57778e+08	11.2698
FALSE	High	Master Protein	Q8WVX7	Ribosomal protein S19 (Fragment) OS=Homo sapiens PE=2 SV=1	0	37.871	46.4968	11	22	11	1	157	17.271	10.52	High	High		150000000	170000000	1.67639e+09	11.1759
FALSE	High	Master Protein	Q16531	DNA damage-binding protein 1 OS=Homo sapiens GN=DDB1 PE=1 SV=1	0.00264971	2.60223	1.14035	1	2	1	1	1140	126.887	5.26	High	High		2300000	2600000	2.56389e+07	11.1473
FALSE	High	Master Protein	P00352	Retinal dehydrogenase 1 OS=Homo sapiens GN=ALDH1A1 PE=1 SV=2	0	123.149	56.0878	27	72	26	1	501	54.827	6.73	High	High		310000000	350000000	3.45139e+09	11.1335
FALSE	High	Master Protein	Q99536	Synaptic vesicle membrane protein VAT-1 homolog OS=Homo sapiens GN=VAT1 PE=1 SV=2	0.00582242	1.9431	3.81679	1	2	1	1	393	41.893	6.29	High	High		7000000	7900000	7.79027e+07	11.129
FALSE	High	Master Protein	H9ZYJ2	Thioredoxin OS=Homo sapiens GN=TXN PE=2 SV=1	0	12.0349	30.4762	3	5	3	1	105	11.73	4.92	High	High		24000000	27000000	2.6625e+08	11.0937
FALSE	High	Master Protein	Q9HDC9	Adipocyte plasma membrane-associated protein OS=Homo sapiens GN=APMAP PE=1 SV=2	0	4.65808	5.76923	2	2	2	1	416	46.451	6.16	High	High		3200000	3600000	3.55e+07	11.0937
FALSE	High	Master Protein	Q96RQ3	Methylcrotonoyl-CoA carboxylase subunit alpha, mitochondrial OS=Homo sapiens GN=MCCC1 PE=1 SV=3	0	37.1997	24.6897	14	19	14	1	725	80.422	7.78	High	High		40000000	45000000	4.4375e+08	11.0937
FALSE	High	Master Protein	Q5U0I6	H.sapiens ras-related Hrab1A protein OS=Homo sapiens GN=RAB1A PE=2 SV=1	0	11.0572	18.5366	4	9	2	1	205	22.663	6.21	High	High		7400000	8300000	8.18471e+07	11.0604
FALSE	High	Master Protein	A8K7F6	cDNA FLJ78244, highly similar to Homo sapiens eukaryotic translation initiation factor 4A, isoform 1 (EIF4A1), mRNA OS=Homo sapiens PE=2 SV=1	0	28.7989	25.1232	8	15	8	1	406	46.093	5.48	High	High		33000000	37000000	3.64861e+08	11.0564
FALSE	High	Master Protein	Q6YN16	Hydroxysteroid dehydrogenase-like protein 2 OS=Homo sapiens GN=HSDL2 PE=1 SV=1	0.00264971	2.42597	3.11005	1	2	1	1	418	45.366	7.99	High	High		1700000	1900000	1.87361e+07	11.0212
FALSE	High	Master Protein	P15121	Aldose reductase OS=Homo sapiens GN=AKR1B1 PE=1 SV=3	0	26.2034	22.4684	7	17	7	1	316	35.83	6.98	High	High		82000000	91000000	8.9736e+08	10.9434
FALSE	High	Master Protein	Q59ES3	Amino acid transporter (Fragment) OS=Homo sapiens PE=2 SV=1	0	6.64196	3.83212	2	4	2	1	548	57.354	5.38	High	High		5500000	6100000	6.01527e+07	10.9369
FALSE	High	Master Protein	O43707	Alpha-actinin-4 OS=Homo sapiens GN=ACTN4 PE=1 SV=2	0	137.369	46.4325	36	63	27	1	911	104.788	5.44	High	High		37000000	41000000	4.04305e+08	10.9272
FALSE	High	Master Protein	P55060	Exportin-2 OS=Homo sapiens GN=CSE1L PE=1 SV=3	0	7.78753	4.73738	4	5	4	1	971	110.346	5.77	High	High		3700000	4100000	4.04305e+07	10.9272
FALSE	High	Master Protein	P12004	Proliferating cell nuclear antigen OS=Homo sapiens GN=PCNA PE=1 SV=1	0	7.70582	15.7088	3	5	3	1	261	28.75	4.69	High	High		19000000	21000000	2.07083e+08	10.8991
FALSE	High	Master Protein	Q7L2H7	Eukaryotic translation initiation factor 3 subunit M OS=Homo sapiens GN=EIF3M PE=1 SV=1	0	4.29863	2.94118	2	3	2	1	374	42.476	5.63	High	High		3000000	3300000	3.25416e+07	10.8472
FALSE	High	Master Protein	V9HWE1	Epididymis luminal protein 113 OS=Homo sapiens GN=HEL113 PE=2 SV=1	0	94.1727	55.1502	27	50	25	1	466	53.619	5.12	High	High		100000000	110000000	1.08472e+09	10.8472
FALSE	High	Master Protein	Q15293	Reticulocalbin-1 OS=Homo sapiens GN=RCN1 PE=1 SV=1	0	11.6526	16.9184	4	7	4	1	331	38.866	5	High	High		11000000	12000000	1.18333e+08	10.7576
FALSE	High	Master Protein	P26373	60S ribosomal protein L13 OS=Homo sapiens GN=RPL13 PE=1 SV=4	0	14.3798	19.4313	4	10	4	1	211	24.247	11.65	High	High		46000000	50000000	4.93055e+08	10.7186
FALSE	High	Master Protein	P50402	Emerin OS=Homo sapiens GN=EMD PE=1 SV=1	0	8.21083	15.3543	3	4	3	1	254	28.976	5.5	High	High		12000000	13000000	1.28194e+08	10.6829
FALSE	High	Master Protein	Q9HCC0	Methylcrotonoyl-CoA carboxylase beta chain, mitochondrial OS=Homo sapiens GN=MCCC2 PE=1 SV=1	0	85.037	44.7602	22	42	22	1	563	61.294	7.68	High	High		74000000	80000000	7.88888e+08	10.6606
FALSE	High	Master Protein	A0A024R1Q8	Ribosomal protein L23, isoform CRA_b OS=Homo sapiens GN=RPL23 PE=3 SV=1	0	18.3055	38.5714	5	11	5	1	140	14.856	10.51	High	High		51000000	55000000	5.42361e+08	10.6345
FALSE	High	Master Protein	V9HWK2	Epididymis luminal protein 114 OS=Homo sapiens GN=HEL114 PE=2 SV=1	0	32.2932	14.6384	12	16	12	1	1134	123.722	5.66	High	High		13000000	14000000	1.38055e+08	10.6196
FALSE	High	Master Protein	P50990	T-complex protein 1 subunit theta OS=Homo sapiens GN=CCT8 PE=1 SV=4	0	22.1047	17.5182	8	11	8	1	548	59.583	5.6	High	High		13000000	14000000	1.38055e+08	10.6196
FALSE	High	Master Protein	P23284	Peptidyl-prolyl cis-trans isomerase B OS=Homo sapiens GN=PPIB PE=1 SV=2	0	21.0819	38.8889	8	14	8	1	216	23.728	9.41	High	High		53000000	57000000	5.62083e+08	10.6053
FALSE	High	Master Protein	P62701	40S ribosomal protein S4, X isoform OS=Homo sapiens GN=RPS4X PE=1 SV=2	0	43.7106	47.9087	14	28	14	1	263	29.579	10.15	High	High		93000000	100000000	9.8611e+08	10.6033
FALSE	High	Master Protein	Q96C19	EF-hand domain-containing protein D2 OS=Homo sapiens GN=EFHD2 PE=1 SV=1	0	6.07138	12.0833	3	3	3	1	240	26.68	5.2	High	High		1400000	1500000	1.47917e+07	10.5655
FALSE	High	Master Protein	Q59GX2	Solute carrier family 2 (Facilitated glucose transporter), member 1 variant (Fragment) OS=Homo sapiens PE=2 SV=1	0	5.34979	3.48162	2	4	2	1	517	56.981	9.47	High	High		5800000	6200000	6.11388e+07	10.5412
FALSE	High	Master Protein	Q99567	Nuclear pore complex protein Nup88 OS=Homo sapiens GN=NUP88 PE=1 SV=2	0	9.39075	4.58839	3	6	3	1	741	83.489	5.69	High	High		7600000	8100000	7.98749e+07	10.5099
FALSE	High	Master Protein	A0A1C7CYX9	Dihydropyrimidinase-related protein 2 OS=Homo sapiens GN=DPYSL2 PE=1 SV=1	0	13.9092	8.27179	5	8	5	1	677	73.457	6.35	High	High		4800000	5100000	5.02916e+07	10.4774
FALSE	High	Master Protein	V9HW80	Epididymis luminal protein 220 OS=Homo sapiens GN=HEL-S-70 PE=2 SV=1	0	30.0139	17.3697	11	19	11	1	806	89.266	5.26	High	High		17000000	18000000	1.775e+08	10.4412
FALSE	High	Master Protein	A0A024R1V4	60S ribosomal protein L27 OS=Homo sapiens GN=RPL27 PE=3 SV=1	0	17.6841	36.0294	4	10	4	1	136	15.788	10.56	High	High		35000000	37000000	3.64861e+08	10.4246
FALSE	High	Master Protein	P00492	Hypoxanthine-guanine phosphoribosyltransferase OS=Homo sapiens GN=HPRT1 PE=1 SV=2	0	5.84084	10.0917	2	3	2	1	218	24.564	6.68	High	High		2100000	2200000	2.16944e+07	10.3307
FALSE	High	Master Protein	P48047	ATP synthase subunit O, mitochondrial OS=Homo sapiens GN=ATP5O PE=1 SV=1	0	31.7198	53.9906	9	16	9	1	213	23.263	9.96	High	High		65000000	68000000	6.70555e+08	10.3162
FALSE	High	Master Protein	P04843	Dolichyl-diphosphooligosaccharide--protein glycosyltransferase subunit 1 OS=Homo sapiens GN=RPN1 PE=1 SV=1	0	12.0785	7.743	4	6	4	1	607	68.527	6.38	High	High		2300000	2400000	2.36666e+07	10.2898
FALSE	High	Master Protein	P62314	Small nuclear ribonucleoprotein Sm D1 OS=Homo sapiens GN=SNRPD1 PE=1 SV=1	0	3.58087	10.9244	1	2	1	1	119	13.273	11.56	High	High		27000000	28000000	2.76111e+08	10.2263
FALSE	High	Master Protein	P06733	Alpha-enolase OS=Homo sapiens GN=ENO1 PE=1 SV=2	0	103.455	53.9171	24	57	24	1	434	47.139	7.39	High	High		280000000	290000000	2.85972e+09	10.2133
FALSE	High	Master Protein	P46776	60S ribosomal protein L27a OS=Homo sapiens GN=RPL27A PE=1 SV=2	0	8.68465	16.2162	2	5	2	1	148	16.551	11	High	High		56000000	58000000	5.71944e+08	10.2133
FALSE	High	Master Protein	Q15459	Splicing factor 3A subunit 1 OS=Homo sapiens GN=SF3A1 PE=1 SV=1	0	4.91504	3.5309	2	4	2	1	793	88.831	5.22	High	High		5600000	5800000	5.71944e+07	10.2133
FALSE	High	Master Protein	H3BVG0	Nuclear pore complex protein Nup93 OS=Homo sapiens GN=NUP93 PE=1 SV=1	0	7.37482	3.52273	3	5	3	1	880	99.492	5.73	High	High		3200000	3300000	3.25416e+07	10.1693
FALSE	High	Master Protein	F8VYN9	ADP-ribosylation factor-like protein 1 OS=Homo sapiens GN=ARL1 PE=1 SV=1	0	5.97045	10.3093	2	4	2	1	194	21.764	6.77	High	High		3300000	3400000	3.35277e+07	10.1599
FALSE	High	Master Protein	P26639	Threonine--tRNA ligase, cytoplasmic OS=Homo sapiens GN=TARS PE=1 SV=3	0	10.693	8.02213	6	7	6	1	723	83.382	6.67	High	High		4300000	4400000	4.33888e+07	10.0904
FALSE	High	Master Protein	Q59EG8	Proteasome 26S non-ATPase subunit 2 variant (Fragment) OS=Homo sapiens PE=2 SV=1	0	5.21532	2.30011	2	3	2	1	913	100.524	5.15	High	High		4500000	4600000	4.53611e+07	10.0802
