# Supplementary material for: Selective sorting and secretion of hY4 RNA fragments into extracellular vesicles mediated by methylated YBX1 to promote lung cancer progression
Source: J Exp Clin Cancer Res. 2022 Apr 11;41:136. doi: 10.1186/s13046-022-02346-w (PMC8996536; doi:10.1186/s13046-022-02346-w)
Supplement: Supplementary file 14 — Additional file 14: Table S4. Clinical characteristics of tissues and paired plasma from lung adenocarcinoma (LUAD) patients. [file 13046_2022_2346_MOESM14_ESM.xlsx]

## Sheet: patients
Table S4. Clinical characteristics of tissues and paired plasma from lung adenocarcinoma (LUAD) patients.
Patient ID	Sex	Age	histology	stage	TNM	lymph node metastasis	distant metastasis	mutation status	relative EV-hY4F level in plasma	relative SETD3 level in tumor
G2_P1	female	55	Invasive adenocarcinoma	Ⅱb	T1N1M0	YES	NO	EGFR Exon19-Del	0.669907	0.928939
G2_P2	male	58	Invasive adenocarcinoma	Ⅲa	T3N1M0	YES	NO	/	0.51856	3.29295
G2_P3	male	64	Invasive adenocarcinoma	Ⅲa	T2aN2M0	YES	NO	No mutation of EGFR Exon18-21	0.417983	1.01248
G2_P4	male	62	Mucous adenocarcinoma	Ⅲb	T3N2M0	YES	NO	/	0.850565	0.407618
G2_P5	male	47	Invasive adenocarcinoma	Ⅲa	T2aN2M0	YES	NO	/	0.435309	0.945507
G2_P6	female	65	Invasive adenocarcinoma	Ⅲa	T2aN2M0	YES	NO	/	1.08944	3.25453
G2_P7	male	58	Invasive adenocarcinoma	Ⅲb	T3N2M0	YES	NO	/	0.165078	0.0746698
G2_P8	male	76	Invasive adenocarcinoma	Ⅲa	T4N0M0	NO	NO	/	0.496311	0.00763105
G2_P9	female	59	Invasive adenocarcinoma	Ⅲa	T2N2M0	YES	NO	/	0.724852	0.499502
G2_P10	female	51	Invasive adenocarcinoma	Ⅲa	T4N0M0	NO	NO	/	0.328004	7.77815
G2_P11	female	63	Invasive adenocarcinoma	Ⅱb	T3N0M0	NO	NO	/	0.795585	0.202278
G2_P12	female	67	Mucoepidermoid and infiltrating adenocarcinoma mixed carcinoma	Ⅱb	T3N0M0	NO	NO	/	0.618164	0.515708
G2_P13	male	56	Invasive adenocarcinoma	Ⅲa	T2aN2M0	YES	NO	EGFR-WT	2.01728	7.85171
G2_P14	male	76	Invasive mucous adenocarcinoma	Ⅱa	T2bN0M0	NO	NO	EGFR-WT, NO Amplification of c-MET&HER2, NO fusion of ALK/ROS1.	1.49722	0.619062
G2_P15	male	66	microinvasive adenocarcinoma	Ⅰa1	T1a(mis)N0M0	NO	NO	EGFR-WT	0.598083	0.175936
G2_P16	female	58	Invasive adenocarcinoma	Ⅰb	T2N0M0	NO	NO	/	0.749357	0.319936
G2_P17	female	57	Invasive adenocarcinoma	Ⅰa2	T1bN0M0	NO	NO	EGFR Exon21-MUT c.2573T＞G p.L858R	2.53988	0.407532
G2_P18	female	48	Invasive adenocarcinoma	Ⅳa	T2aN0M1a	NO	YES, pleura.	/	0.877456	7.42434
G2_P19	female	43	Invasive adenocarcinoma	Ⅰa3	T1cN0M0	NO	NO	/	0.799915	3.36008
G2_P20	male	71	Invasive adenocarcinoma	Ⅰa	T1N0M0	NO	NO	/	5.93373	7.59947
G2_P21	male	64	Invasive adenocarcinoma	Ⅲa	T4N0M0	NO	NO	EGFR-WT	2.91588	1.39327
G2_P22	male	66	Invasive mucous and non-mucous adenocarcinoma mixed carcinoma	Ⅲa	T2aN2M0	YES	NO	/	2.27193	3.41094
G2_P23	male	63	Invasive adenocarcinoma	Ⅰa3	T1cN0M0	NO	NO	/	3.95794	0.353916
G2_P24	female	54	Invasive adenocarcinoma	Ⅳ	T3N2M1	YES	YES, pleura.	EGFR p.Glu746-Ala750del (Exon19)	4.74694	31.3517
